# Supplementary material for: Causal relationship between immune cells and periodontitis: A Mendelian randomization study
Source: Medicine (Baltimore). 2024 Dec 13;103(50):e40918. doi: 10.1097/MD.0000000000040918 (PMC11651513; doi:10.1097/MD.0000000000040918)
Supplement: Supplementary file 1 [file medi-103-e40918-s001.xlsx]

## Sheet: S1
id.exposure	id.outcome	outcome	exposure	method	nsnp	b	se	pval	lo_ci	up_ci	or	or_lci95	or_uci95
ebi-a-GCST90001392	ebi-a-GCST90018897	Periodontal disease || id:ebi-a-GCST90018897	IgD+ CD38+ B cell Absolute Count || id:ebi-a-GCST90001392	Inverse variance weighted	2	0.0119913	0.128334	0.925556	-0.239544	0.263527	1.01206	0.786987	1.30151
ebi-a-GCST90001534	ebi-a-GCST90018897	Periodontal disease || id:ebi-a-GCST90018897	CD45RA- CD4+ T cell Absolute Count || id:ebi-a-GCST90001534	Inverse variance weighted	2	-0.14284	0.176649	0.418738	-0.489072	0.203391	0.866892	0.613195	1.22555
ebi-a-GCST90001553	ebi-a-GCST90018897	Periodontal disease || id:ebi-a-GCST90018897	Naive CD8+ T cell %T cell || id:ebi-a-GCST90001553	Inverse variance weighted	3	-0.0156442	0.0114515	0.171898	-0.0380892	0.00680069	0.984478	0.962627	1.00682
ebi-a-GCST90001553	ebi-a-GCST90018897	Periodontal disease || id:ebi-a-GCST90018897	Naive CD8+ T cell %T cell || id:ebi-a-GCST90001553	MR Egger	3	-0.0132612	0.0117689	0.46209	-0.0363284	0.0098059	0.986826	0.964324	1.00985
ebi-a-GCST90001553	ebi-a-GCST90018897	Periodontal disease || id:ebi-a-GCST90018897	Naive CD8+ T cell %T cell || id:ebi-a-GCST90001553	Weighted median	3	-0.015514	0.0119668	0.194831	-0.0389688	0.00794094	0.984606	0.961781	1.00797
ebi-a-GCST90001553	ebi-a-GCST90018897	Periodontal disease || id:ebi-a-GCST90018897	Naive CD8+ T cell %T cell || id:ebi-a-GCST90001553	Weighted mode	3	-0.0139139	0.0116122	0.353564	-0.0366738	0.00884603	0.986182	0.963991	1.00889
ebi-a-GCST90001573	ebi-a-GCST90018897	Periodontal disease || id:ebi-a-GCST90018897	Terminally Differentiated CD4-CD8- T cell %CD4-CD8- T cell || id:ebi-a-GCST90001573	Inverse variance weighted	2	0.146597	0.0873964	0.0934677	-0.0246998	0.317894	1.15789	0.975603	1.37423
ebi-a-GCST90001592	ebi-a-GCST90018897	Periodontal disease || id:ebi-a-GCST90018897	CD8+ T cell Absolute Count || id:ebi-a-GCST90001592	Inverse variance weighted	2	0.0656491	0.119389	0.582406	-0.168354	0.299652	1.06785	0.845055	1.34939
ebi-a-GCST90001618	ebi-a-GCST90018897	Periodontal disease || id:ebi-a-GCST90018897	HLA DR+ T cell Absolute Count || id:ebi-a-GCST90001618	Inverse variance weighted	4	-0.0246484	0.0423274	0.560346	-0.10761	0.0583132	0.975653	0.897978	1.06005
ebi-a-GCST90001618	ebi-a-GCST90018897	Periodontal disease || id:ebi-a-GCST90018897	HLA DR+ T cell Absolute Count || id:ebi-a-GCST90001618	MR Egger	4	-0.110049	0.0913857	0.351681	-0.289165	0.0690669	0.89579	0.748889	1.07151
ebi-a-GCST90001618	ebi-a-GCST90018897	Periodontal disease || id:ebi-a-GCST90018897	HLA DR+ T cell Absolute Count || id:ebi-a-GCST90001618	Weighted median	4	-0.034451	0.0396717	0.385175	-0.112207	0.0433056	0.966136	0.893859	1.04426
ebi-a-GCST90001618	ebi-a-GCST90018897	Periodontal disease || id:ebi-a-GCST90018897	HLA DR+ T cell Absolute Count || id:ebi-a-GCST90001618	Weighted mode	4	-0.0377243	0.0369323	0.38223	-0.110112	0.034663	0.962978	0.895734	1.03527
ebi-a-GCST90001663	ebi-a-GCST90018897	Periodontal disease || id:ebi-a-GCST90018897	CD28- CD8dim T cell Absolute Count || id:ebi-a-GCST90001663	Inverse variance weighted	2	0.0603811	0.0741707	0.415597	-0.0849934	0.205756	1.06224	0.918518	1.22845
ebi-a-GCST90001669	ebi-a-GCST90018897	Periodontal disease || id:ebi-a-GCST90018897	CD28+ CD45RA- CD8dim T cell Absolute Count || id:ebi-a-GCST90001669	Inverse variance weighted (multiplicative random effects)	3	-0.0607321	0.0865753	0.482994	-0.23042	0.108955	0.941075	0.7942	1.11511
ebi-a-GCST90001669	ebi-a-GCST90018897	Periodontal disease || id:ebi-a-GCST90018897	CD28+ CD45RA- CD8dim T cell Absolute Count || id:ebi-a-GCST90001669	MR Egger	3	-0.362705	0.168262	0.276522	-0.692498	-0.0329123	0.695792	0.500325	0.967623
ebi-a-GCST90001669	ebi-a-GCST90018897	Periodontal disease || id:ebi-a-GCST90018897	CD28+ CD45RA- CD8dim T cell Absolute Count || id:ebi-a-GCST90001669	Weighted median	3	-0.105737	0.0569438	0.0633294	-0.217347	0.00587253	0.899661	0.804651	1.00589
ebi-a-GCST90001669	ebi-a-GCST90018897	Periodontal disease || id:ebi-a-GCST90018897	CD28+ CD45RA- CD8dim T cell Absolute Count || id:ebi-a-GCST90001669	Weighted mode	3	-0.145897	0.0641955	0.150959	-0.27172	-0.0200735	0.864247	0.762068	0.980127
ebi-a-GCST90001686	ebi-a-GCST90018897	Periodontal disease || id:ebi-a-GCST90018897	CD28- CD8+ T cell %CD8+ T cell || id:ebi-a-GCST90001686	Inverse variance weighted	3	0.0876037	0.0859201	0.307921	-0.0807997	0.256007	1.09156	0.922378	1.29176
ebi-a-GCST90001686	ebi-a-GCST90018897	Periodontal disease || id:ebi-a-GCST90018897	CD28- CD8+ T cell %CD8+ T cell || id:ebi-a-GCST90001686	MR Egger	3	0.186854	0.714043	0.83706	-1.21267	1.58638	1.20545	0.297402	4.88602
ebi-a-GCST90001686	ebi-a-GCST90018897	Periodontal disease || id:ebi-a-GCST90018897	CD28- CD8+ T cell %CD8+ T cell || id:ebi-a-GCST90001686	Weighted median	3	0.057218	0.0674388	0.396191	-0.074962	0.189398	1.05889	0.927779	1.20852
ebi-a-GCST90001686	ebi-a-GCST90018897	Periodontal disease || id:ebi-a-GCST90018897	CD28- CD8+ T cell %CD8+ T cell || id:ebi-a-GCST90001686	Weighted mode	3	0.0544155	0.0652744	0.492187	-0.0735223	0.182353	1.05592	0.929115	1.20004
ebi-a-GCST90001693	ebi-a-GCST90018897	Periodontal disease || id:ebi-a-GCST90018897	CD28+ CD45RA- CD8+ T cell Absolute Count || id:ebi-a-GCST90001693	Inverse variance weighted	2	-0.0464012	0.141363	0.742729	-0.323473	0.230671	0.954659	0.723631	1.25944
ebi-a-GCST90001728	ebi-a-GCST90018897	Periodontal disease || id:ebi-a-GCST90018897	CD19 on IgD+ CD38- unswitched memory B cell || id:ebi-a-GCST90001728	Inverse variance weighted	3	-0.0420408	0.117468	0.720425	-0.272278	0.188197	0.958831	0.761642	1.20707
ebi-a-GCST90001728	ebi-a-GCST90018897	Periodontal disease || id:ebi-a-GCST90018897	CD19 on IgD+ CD38- unswitched memory B cell || id:ebi-a-GCST90001728	MR Egger	3	-1.23535	1.88812	0.631157	-4.93607	2.46536	0.290732	0.00718279	11.7677
ebi-a-GCST90001728	ebi-a-GCST90018897	Periodontal disease || id:ebi-a-GCST90018897	CD19 on IgD+ CD38- unswitched memory B cell || id:ebi-a-GCST90001728	Weighted median	3	0.0166053	0.133656	0.901126	-0.24536	0.278571	1.01674	0.782422	1.32124
ebi-a-GCST90001728	ebi-a-GCST90018897	Periodontal disease || id:ebi-a-GCST90018897	CD19 on IgD+ CD38- unswitched memory B cell || id:ebi-a-GCST90001728	Weighted mode	3	0.026318	0.166992	0.889245	-0.300986	0.353622	1.02667	0.740088	1.42422
ebi-a-GCST90001729	ebi-a-GCST90018897	Periodontal disease || id:ebi-a-GCST90018897	CD19 on IgD+ CD38+ B cell || id:ebi-a-GCST90001729	Inverse variance weighted	3	-0.0375482	0.129466	0.771798	-0.291301	0.216205	0.963148	0.747291	1.24136
ebi-a-GCST90001729	ebi-a-GCST90018897	Periodontal disease || id:ebi-a-GCST90018897	CD19 on IgD+ CD38+ B cell || id:ebi-a-GCST90001729	MR Egger	3	0.441551	3.20736	0.912905	-5.84488	6.72798	1.55512	0.00289468	835.46
ebi-a-GCST90001729	ebi-a-GCST90018897	Periodontal disease || id:ebi-a-GCST90018897	CD19 on IgD+ CD38+ B cell || id:ebi-a-GCST90001729	Weighted median	3	0.0198237	0.144339	0.890761	-0.263081	0.302728	1.02002	0.76868	1.35355
ebi-a-GCST90001729	ebi-a-GCST90018897	Periodontal disease || id:ebi-a-GCST90018897	CD19 on IgD+ CD38+ B cell || id:ebi-a-GCST90001729	Weighted mode	3	0.028066	0.173284	0.886217	-0.31157	0.367702	1.02846	0.732296	1.44441
ebi-a-GCST90001778	ebi-a-GCST90018897	Periodontal disease || id:ebi-a-GCST90018897	CD25 on IgD+ CD24+ B cell || id:ebi-a-GCST90001778	Inverse variance weighted	3	0.0377316	0.0382223	0.323563	-0.0371841	0.112647	1.03845	0.963499	1.11924
ebi-a-GCST90001778	ebi-a-GCST90018897	Periodontal disease || id:ebi-a-GCST90018897	CD25 on IgD+ CD24+ B cell || id:ebi-a-GCST90001778	MR Egger	3	-0.0893242	0.0824734	0.474627	-0.250972	0.0723237	0.914549	0.778044	1.075
ebi-a-GCST90001778	ebi-a-GCST90018897	Periodontal disease || id:ebi-a-GCST90018897	CD25 on IgD+ CD24+ B cell || id:ebi-a-GCST90001778	Weighted median	3	0.0347033	0.0337252	0.303478	-0.031398	0.100805	1.03531	0.96909	1.10606
ebi-a-GCST90001778	ebi-a-GCST90018897	Periodontal disease || id:ebi-a-GCST90018897	CD25 on IgD+ CD24+ B cell || id:ebi-a-GCST90001778	Weighted mode	3	0.0103709	0.0353693	0.796982	-0.0589529	0.0796946	1.01042	0.942751	1.08296
ebi-a-GCST90001847	ebi-a-GCST90018897	Periodontal disease || id:ebi-a-GCST90018897	CD3 on HLA DR+ T cell || id:ebi-a-GCST90001847	Inverse variance weighted	2	-0.00431728	0.0440706	0.921962	-0.0906957	0.0820612	0.995692	0.913296	1.08552
ebi-a-GCST90001851	ebi-a-GCST90018897	Periodontal disease || id:ebi-a-GCST90018897	CD3 on T cell || id:ebi-a-GCST90001851	Inverse variance weighted	3	0.00513279	0.0416261	0.901864	-0.0764544	0.0867199	1.00515	0.926395	1.09059
ebi-a-GCST90001851	ebi-a-GCST90018897	Periodontal disease || id:ebi-a-GCST90018897	CD3 on T cell || id:ebi-a-GCST90001851	MR Egger	3	-0.0888744	0.131799	0.622305	-0.3472	0.169451	0.91496	0.706664	1.18465
ebi-a-GCST90001851	ebi-a-GCST90018897	Periodontal disease || id:ebi-a-GCST90018897	CD3 on T cell || id:ebi-a-GCST90001851	Weighted median	3	0.00638288	0.0451572	0.887595	-0.0821253	0.0948911	1.0064	0.921157	1.09954
ebi-a-GCST90001851	ebi-a-GCST90018897	Periodontal disease || id:ebi-a-GCST90018897	CD3 on T cell || id:ebi-a-GCST90001851	Weighted mode	3	-0.0231687	0.0461521	0.665477	-0.113627	0.0672893	0.977098	0.892591	1.0696
ebi-a-GCST90001857	ebi-a-GCST90018897	Periodontal disease || id:ebi-a-GCST90018897	CD3 on activated & secreting CD4 regulatory T cell || id:ebi-a-GCST90001857	Inverse variance weighted	4	0.0172497	0.0312259	0.580664	-0.0439531	0.0784525	1.0174	0.956999	1.08161
ebi-a-GCST90001857	ebi-a-GCST90018897	Periodontal disease || id:ebi-a-GCST90018897	CD3 on activated & secreting CD4 regulatory T cell || id:ebi-a-GCST90001857	MR Egger	4	-0.0898868	0.0976132	0.454342	-0.281209	0.101435	0.914035	0.754871	1.10676
ebi-a-GCST90001857	ebi-a-GCST90018897	Periodontal disease || id:ebi-a-GCST90018897	CD3 on activated & secreting CD4 regulatory T cell || id:ebi-a-GCST90001857	Weighted median	4	0.00485143	0.0286993	0.865762	-0.0513991	0.061102	1.00486	0.949899	1.06301
ebi-a-GCST90001857	ebi-a-GCST90018897	Periodontal disease || id:ebi-a-GCST90018897	CD3 on activated & secreting CD4 regulatory T cell || id:ebi-a-GCST90001857	Weighted mode	4	0.00236581	0.0279263	0.937824	-0.0523697	0.0571013	1.00237	0.948978	1.05876
ebi-a-GCST90001868	ebi-a-GCST90018897	Periodontal disease || id:ebi-a-GCST90018897	CD3 on CD4 regulatory T cell || id:ebi-a-GCST90001868	Inverse variance weighted (multiplicative random effects)	3	0.0218347	0.0670023	0.744515	-0.10949	0.153159	1.02207	0.896291	1.16551
ebi-a-GCST90001868	ebi-a-GCST90018897	Periodontal disease || id:ebi-a-GCST90018897	CD3 on CD4 regulatory T cell || id:ebi-a-GCST90001868	MR Egger	3	0.0689615	0.506709	0.913887	-0.924188	1.06211	1.07139	0.396853	2.89247
ebi-a-GCST90001868	ebi-a-GCST90018897	Periodontal disease || id:ebi-a-GCST90018897	CD3 on CD4 regulatory T cell || id:ebi-a-GCST90001868	Weighted median	3	-0.00792707	0.0359141	0.825308	-0.0783188	0.0624646	0.992104	0.92467	1.06446
ebi-a-GCST90001868	ebi-a-GCST90018897	Periodontal disease || id:ebi-a-GCST90018897	CD3 on CD4 regulatory T cell || id:ebi-a-GCST90001868	Weighted mode	3	-0.0185756	0.0370075	0.665517	-0.0911103	0.0539591	0.981596	0.912917	1.05544
ebi-a-GCST90001872	ebi-a-GCST90018897	Periodontal disease || id:ebi-a-GCST90018897	HVEM on naive CD8+ T cell || id:ebi-a-GCST90001872	Inverse variance weighted	2	-0.0243947	0.0691331	0.724189	-0.159896	0.111106	0.9759	0.852233	1.11751
ebi-a-GCST90001888	ebi-a-GCST90018897	Periodontal disease || id:ebi-a-GCST90018897	CD28 on CD39+ secreting CD4 regulatory T cell || id:ebi-a-GCST90001888	Inverse variance weighted	2	-0.103886	0.0339808	0.00223407	-0.170489	-0.0372841	0.901328	0.843253	0.963402
ebi-a-GCST90001897	ebi-a-GCST90018897	Periodontal disease || id:ebi-a-GCST90018897	CD28 on CD39+ CD8+ T cell || id:ebi-a-GCST90001897	Inverse variance weighted	2	0.00131367	0.0393691	0.973381	-0.0758498	0.0784771	1.00131	0.926955	1.08164
ebi-a-GCST90001908	ebi-a-GCST90018897	Periodontal disease || id:ebi-a-GCST90018897	CCR7 on naive CD8+ T cell || id:ebi-a-GCST90001908	Inverse variance weighted	2	0.0628489	0.0673832	0.35097	-0.0692221	0.19492	1.06487	0.933119	1.21521
ebi-a-GCST90001946	ebi-a-GCST90018897	Periodontal disease || id:ebi-a-GCST90018897	CD33 on CD14+ monocyte || id:ebi-a-GCST90001946	Inverse variance weighted	5	0.00646509	0.0171323	0.705903	-0.0271142	0.0400443	1.00649	0.97325	1.04086
ebi-a-GCST90001946	ebi-a-GCST90018897	Periodontal disease || id:ebi-a-GCST90018897	CD33 on CD14+ monocyte || id:ebi-a-GCST90001946	MR Egger	5	0.0448873	0.0230475	0.146617	-0.000285722	0.0900604	1.04591	0.999714	1.09424
ebi-a-GCST90001946	ebi-a-GCST90018897	Periodontal disease || id:ebi-a-GCST90018897	CD33 on CD14+ monocyte || id:ebi-a-GCST90001946	Weighted median	5	0.0120803	0.014168	0.393858	-0.0156891	0.0398496	1.01215	0.984433	1.04065
ebi-a-GCST90001946	ebi-a-GCST90018897	Periodontal disease || id:ebi-a-GCST90018897	CD33 on CD14+ monocyte || id:ebi-a-GCST90001946	Weighted mode	5	0.0120233	0.0147168	0.459805	-0.0168217	0.0408683	1.0121	0.983319	1.04171
ebi-a-GCST90001952	ebi-a-GCST90018897	Periodontal disease || id:ebi-a-GCST90018897	CD33 on Monocytic Myeloid-Derived Suppressor Cells || id:ebi-a-GCST90001952	Inverse variance weighted	4	0.00786997	0.0137238	0.566337	-0.0190286	0.0347686	1.0079	0.981151	1.03538
ebi-a-GCST90001952	ebi-a-GCST90018897	Periodontal disease || id:ebi-a-GCST90018897	CD33 on Monocytic Myeloid-Derived Suppressor Cells || id:ebi-a-GCST90001952	MR Egger	4	0.0384245	0.0240421	0.251098	-0.0086981	0.0855471	1.03917	0.99134	1.08931
ebi-a-GCST90001952	ebi-a-GCST90018897	Periodontal disease || id:ebi-a-GCST90018897	CD33 on Monocytic Myeloid-Derived Suppressor Cells || id:ebi-a-GCST90001952	Weighted median	4	0.0116897	0.0144999	0.420135	-0.0167302	0.0401095	1.01176	0.983409	1.04092
ebi-a-GCST90001952	ebi-a-GCST90018897	Periodontal disease || id:ebi-a-GCST90018897	CD33 on Monocytic Myeloid-Derived Suppressor Cells || id:ebi-a-GCST90001952	Weighted mode	4	0.0142813	0.0140231	0.383459	-0.013204	0.0417665	1.01438	0.986883	1.04265
ebi-a-GCST90001957	ebi-a-GCST90018897	Periodontal disease || id:ebi-a-GCST90018897	CD33 on CD33+ HLA DR+ CD14- || id:ebi-a-GCST90001957	Inverse variance weighted	4	0.00716498	0.0128972	0.578523	-0.0181136	0.0324436	1.00719	0.982049	1.03298
ebi-a-GCST90001957	ebi-a-GCST90018897	Periodontal disease || id:ebi-a-GCST90018897	CD33 on CD33+ HLA DR+ CD14- || id:ebi-a-GCST90001957	MR Egger	4	0.0361116	0.0228009	0.254091	-0.0085781	0.0808014	1.03677	0.991459	1.08416
ebi-a-GCST90001957	ebi-a-GCST90018897	Periodontal disease || id:ebi-a-GCST90018897	CD33 on CD33+ HLA DR+ CD14- || id:ebi-a-GCST90001957	Weighted median	4	0.0107168	0.0122486	0.381607	-0.0132905	0.0347241	1.01077	0.986797	1.03533
ebi-a-GCST90001957	ebi-a-GCST90018897	Periodontal disease || id:ebi-a-GCST90018897	CD33 on CD33+ HLA DR+ CD14- || id:ebi-a-GCST90001957	Weighted mode	4	0.013671	0.0131643	0.375388	-0.0121309	0.039473	1.01376	0.987942	1.04026
ebi-a-GCST90001969	ebi-a-GCST90018897	Periodontal disease || id:ebi-a-GCST90018897	FSC-A on Natural Killer || id:ebi-a-GCST90001969	Inverse variance weighted	3	-0.0197067	0.0437203	0.652173	-0.105398	0.0659851	0.980486	0.899966	1.06821
ebi-a-GCST90001969	ebi-a-GCST90018897	Periodontal disease || id:ebi-a-GCST90018897	FSC-A on Natural Killer || id:ebi-a-GCST90001969	MR Egger	3	-0.0148278	0.109325	0.914179	-0.229105	0.19945	0.985282	0.795245	1.22073
ebi-a-GCST90001969	ebi-a-GCST90018897	Periodontal disease || id:ebi-a-GCST90018897	FSC-A on Natural Killer || id:ebi-a-GCST90001969	Weighted median	3	-0.0170118	0.0497414	0.732347	-0.114505	0.0804813	0.983132	0.891808	1.08381
ebi-a-GCST90001969	ebi-a-GCST90018897	Periodontal disease || id:ebi-a-GCST90018897	FSC-A on Natural Killer || id:ebi-a-GCST90001969	Weighted mode	3	-0.016006	0.0557142	0.800923	-0.125206	0.0931938	0.984121	0.882315	1.09767
ebi-a-GCST90002002	ebi-a-GCST90018897	Periodontal disease || id:ebi-a-GCST90018897	PDL-1 on monocyte || id:ebi-a-GCST90002002	Inverse variance weighted	2	-0.159294	0.152862	0.297375	-0.458904	0.140315	0.852745	0.631976	1.15064
ebi-a-GCST90002006	ebi-a-GCST90018897	Periodontal disease || id:ebi-a-GCST90018897	CD64 on monocyte || id:ebi-a-GCST90002006	Inverse variance weighted	5	-0.0555687	0.0274665	0.0430584	-0.109403	-0.00173433	0.945947	0.896369	0.998267
ebi-a-GCST90002006	ebi-a-GCST90018897	Periodontal disease || id:ebi-a-GCST90018897	CD64 on monocyte || id:ebi-a-GCST90002006	MR Egger	5	-0.0173026	0.1008	0.874637	-0.214871	0.180266	0.982846	0.806645	1.19754
ebi-a-GCST90002006	ebi-a-GCST90018897	Periodontal disease || id:ebi-a-GCST90018897	CD64 on monocyte || id:ebi-a-GCST90002006	Weighted median	5	-0.0549621	0.0324253	0.0900679	-0.118516	0.00859141	0.946521	0.888238	1.00863
ebi-a-GCST90002006	ebi-a-GCST90018897	Periodontal disease || id:ebi-a-GCST90018897	CD64 on monocyte || id:ebi-a-GCST90002006	Weighted mode	5	-0.0553273	0.033182	0.170764	-0.120364	0.00970943	0.946175	0.886598	1.00976
ebi-a-GCST90002010	ebi-a-GCST90018897	Periodontal disease || id:ebi-a-GCST90018897	HLA DR on monocyte || id:ebi-a-GCST90002010	Inverse variance weighted (multiplicative random effects)	4	-0.0327015	0.0369155	0.3757	-0.105056	0.0396529	0.967827	0.900274	1.04045
ebi-a-GCST90002010	ebi-a-GCST90018897	Periodontal disease || id:ebi-a-GCST90018897	HLA DR on monocyte || id:ebi-a-GCST90002010	MR Egger	4	-0.188004	0.0647031	0.100845	-0.314822	-0.0611856	0.828612	0.729919	0.940649
ebi-a-GCST90002010	ebi-a-GCST90018897	Periodontal disease || id:ebi-a-GCST90018897	HLA DR on monocyte || id:ebi-a-GCST90002010	Weighted median	4	-0.0494727	0.0244695	0.0431958	-0.0974329	-0.0015125	0.951731	0.907163	0.998489
ebi-a-GCST90002010	ebi-a-GCST90018897	Periodontal disease || id:ebi-a-GCST90018897	HLA DR on monocyte || id:ebi-a-GCST90002010	Weighted mode	4	-0.0564514	0.0249705	0.108853	-0.105393	-0.00750929	0.945112	0.89997	0.992519
ebi-a-GCST90002060	ebi-a-GCST90018897	Periodontal disease || id:ebi-a-GCST90018897	CD8 on HLA DR+ CD8+ T cell || id:ebi-a-GCST90002060	Inverse variance weighted	2	-0.00519489	0.0628783	0.934155	-0.128436	0.118047	0.994819	0.879469	1.1253
ebi-a-GCST90002069	ebi-a-GCST90018897	Periodontal disease || id:ebi-a-GCST90018897	CD4 on CD39+ secreting CD4 regulatory T cell || id:ebi-a-GCST90002069	Inverse variance weighted	3	-0.113438	0.041053	0.00572357	-0.193902	-0.0329742	0.892759	0.823739	0.967563
ebi-a-GCST90002069	ebi-a-GCST90018897	Periodontal disease || id:ebi-a-GCST90018897	CD4 on CD39+ secreting CD4 regulatory T cell || id:ebi-a-GCST90002069	MR Egger	3	-0.220022	0.22904	0.512783	-0.668941	0.228897	0.802501	0.512251	1.25721
ebi-a-GCST90002069	ebi-a-GCST90018897	Periodontal disease || id:ebi-a-GCST90018897	CD4 on CD39+ secreting CD4 regulatory T cell || id:ebi-a-GCST90002069	Weighted median	3	-0.138945	0.0417905	0.000884855	-0.220854	-0.0570352	0.870276	0.801834	0.944561
ebi-a-GCST90002069	ebi-a-GCST90018897	Periodontal disease || id:ebi-a-GCST90018897	CD4 on CD39+ secreting CD4 regulatory T cell || id:ebi-a-GCST90002069	Weighted mode	3	-0.144802	0.0480312	0.0946621	-0.238944	-0.0506611	0.865193	0.787459	0.950601
ebi-a-GCST90002078	ebi-a-GCST90018897	Periodontal disease || id:ebi-a-GCST90018897	SSC-A on granulocyte || id:ebi-a-GCST90002078	Inverse variance weighted	4	0.043269	0.0359431	0.228659	-0.0271794	0.113717	1.04422	0.973187	1.12044
ebi-a-GCST90002078	ebi-a-GCST90018897	Periodontal disease || id:ebi-a-GCST90018897	SSC-A on granulocyte || id:ebi-a-GCST90002078	MR Egger	4	0.176847	0.0834763	0.168287	0.0132337	0.340461	1.19345	1.01332	1.4056
ebi-a-GCST90002078	ebi-a-GCST90018897	Periodontal disease || id:ebi-a-GCST90018897	SSC-A on granulocyte || id:ebi-a-GCST90002078	Weighted median	4	0.0577921	0.0325974	0.0762439	-0.00609869	0.121683	1.05949	0.99392	1.1294
ebi-a-GCST90002078	ebi-a-GCST90018897	Periodontal disease || id:ebi-a-GCST90018897	SSC-A on granulocyte || id:ebi-a-GCST90002078	Weighted mode	4	0.0717	0.0337261	0.123484	0.00559682	0.137803	1.07433	1.00561	1.14775
ebi-a-GCST90001424	ebi-a-GCST90018897	Periodontal disease || id:ebi-a-GCST90018897	IgD+ B cell %Lymphocyte || id:ebi-a-GCST90001424	Inverse variance weighted	2	-0.00184011	0.108215	0.986433	-0.213942	0.210262	0.998162	0.807395	1.234
ebi-a-GCST90001461	ebi-a-GCST90018897	Periodontal disease || id:ebi-a-GCST90018897	Dendritic Cell Absolute Count || id:ebi-a-GCST90001461	Inverse variance weighted (multiplicative random effects)	3	0.131929	0.170637	0.43943	-0.20252	0.466378	1.14103	0.81667	1.59421
ebi-a-GCST90001461	ebi-a-GCST90018897	Periodontal disease || id:ebi-a-GCST90018897	Dendritic Cell Absolute Count || id:ebi-a-GCST90001461	MR Egger	3	0.305875	0.621792	0.708959	-0.912837	1.52459	1.35781	0.401384	4.59325
ebi-a-GCST90001461	ebi-a-GCST90018897	Periodontal disease || id:ebi-a-GCST90018897	Dendritic Cell Absolute Count || id:ebi-a-GCST90001461	Weighted median	3	0.167096	0.093349	0.073452	-0.0158682	0.35006	1.18187	0.984257	1.41915
ebi-a-GCST90001461	ebi-a-GCST90018897	Periodontal disease || id:ebi-a-GCST90018897	Dendritic Cell Absolute Count || id:ebi-a-GCST90001461	Weighted mode	3	0.214464	0.0893348	0.138387	0.039368	0.38956	1.2392	1.04015	1.47633
ebi-a-GCST90001464	ebi-a-GCST90018897	Periodontal disease || id:ebi-a-GCST90018897	CD86+ myeloid Dendritic Cell Absolute Count || id:ebi-a-GCST90001464	Inverse variance weighted (multiplicative random effects)	5	0.0409953	0.0664287	0.537148	-0.089205	0.171196	1.04185	0.914658	1.18672
ebi-a-GCST90001464	ebi-a-GCST90018897	Periodontal disease || id:ebi-a-GCST90018897	CD86+ myeloid Dendritic Cell Absolute Count || id:ebi-a-GCST90001464	MR Egger	5	0.231175	0.173841	0.275648	-0.109553	0.571903	1.26008	0.896235	1.77163
ebi-a-GCST90001464	ebi-a-GCST90018897	Periodontal disease || id:ebi-a-GCST90018897	CD86+ myeloid Dendritic Cell Absolute Count || id:ebi-a-GCST90001464	Weighted median	5	0.065122	0.056751	0.251174	-0.04611	0.176354	1.06729	0.954937	1.19286
ebi-a-GCST90001464	ebi-a-GCST90018897	Periodontal disease || id:ebi-a-GCST90018897	CD86+ myeloid Dendritic Cell Absolute Count || id:ebi-a-GCST90001464	Weighted mode	5	0.0679174	0.0600245	0.321086	-0.0497307	0.185565	1.07028	0.951486	1.2039
ebi-a-GCST90001474	ebi-a-GCST90018897	Periodontal disease || id:ebi-a-GCST90018897	Plasmacytoid Dendritic Cell %Dendritic Cell || id:ebi-a-GCST90001474	Inverse variance weighted	2	-0.055877	0.125669	0.656582	-0.302188	0.190434	0.945655	0.739199	1.20977
ebi-a-GCST90001477	ebi-a-GCST90018897	Periodontal disease || id:ebi-a-GCST90018897	HLA DR++ monocyte Absolute Count || id:ebi-a-GCST90001477	Inverse variance weighted	2	-0.0433298	0.0547275	0.428515	-0.150596	0.0639362	0.957596	0.860195	1.06602
ebi-a-GCST90001487	ebi-a-GCST90018897	Periodontal disease || id:ebi-a-GCST90018897	Activated CD4 regulatory T cell %CD4 regulatory T cell || id:ebi-a-GCST90001487	Inverse variance weighted	4	-0.0879752	0.058164	0.130397	-0.201977	0.0260262	0.915784	0.817114	1.02637
ebi-a-GCST90001487	ebi-a-GCST90018897	Periodontal disease || id:ebi-a-GCST90018897	Activated CD4 regulatory T cell %CD4 regulatory T cell || id:ebi-a-GCST90001487	MR Egger	4	-0.249444	0.128952	0.192731	-0.50219	0.00330128	0.779234	0.605204	1.00331
ebi-a-GCST90001487	ebi-a-GCST90018897	Periodontal disease || id:ebi-a-GCST90018897	Activated CD4 regulatory T cell %CD4 regulatory T cell || id:ebi-a-GCST90001487	Weighted median	4	-0.109464	0.0635192	0.0848302	-0.233962	0.0150336	0.896314	0.791392	1.01515
ebi-a-GCST90001487	ebi-a-GCST90018897	Periodontal disease || id:ebi-a-GCST90018897	Activated CD4 regulatory T cell %CD4 regulatory T cell || id:ebi-a-GCST90001487	Weighted mode	4	-0.111818	0.0664665	0.191098	-0.242092	0.0184568	0.894207	0.784984	1.01863
ebi-a-GCST90001507	ebi-a-GCST90018897	Periodontal disease || id:ebi-a-GCST90018897	CD25++ CD45RA+ CD4 not regulatory T cell Absolute Count || id:ebi-a-GCST90001507	Inverse variance weighted (multiplicative random effects)	3	0.0694507	0.0795043	0.382365	-0.0863776	0.225279	1.07192	0.917248	1.25267
ebi-a-GCST90001507	ebi-a-GCST90018897	Periodontal disease || id:ebi-a-GCST90018897	CD25++ CD45RA+ CD4 not regulatory T cell Absolute Count || id:ebi-a-GCST90001507	MR Egger	3	0.298523	0.0966535	0.199339	0.109082	0.487964	1.34787	1.11525	1.629
ebi-a-GCST90001507	ebi-a-GCST90018897	Periodontal disease || id:ebi-a-GCST90018897	CD25++ CD45RA+ CD4 not regulatory T cell Absolute Count || id:ebi-a-GCST90001507	Weighted median	3	0.0233988	0.0547034	0.668841	-0.0838199	0.130617	1.02367	0.919597	1.13953
ebi-a-GCST90001507	ebi-a-GCST90018897	Periodontal disease || id:ebi-a-GCST90018897	CD25++ CD45RA+ CD4 not regulatory T cell Absolute Count || id:ebi-a-GCST90001507	Weighted mode	3	0.00946528	0.0629059	0.894201	-0.11383	0.132761	1.00951	0.892409	1.14198
ebi-a-GCST90001528	ebi-a-GCST90018897	Periodontal disease || id:ebi-a-GCST90018897	CD33dim HLA DR+ CD11b- %CD33dim HLA DR+ || id:ebi-a-GCST90001528	Inverse variance weighted	3	0.0369336	0.0208943	0.0771217	-0.0040193	0.0778865	1.03762	0.995989	1.081
ebi-a-GCST90001528	ebi-a-GCST90018897	Periodontal disease || id:ebi-a-GCST90018897	CD33dim HLA DR+ CD11b- %CD33dim HLA DR+ || id:ebi-a-GCST90001528	MR Egger	3	0.0277669	0.117803	0.852634	-0.203126	0.25866	1.02816	0.816175	1.29519
ebi-a-GCST90001528	ebi-a-GCST90018897	Periodontal disease || id:ebi-a-GCST90018897	CD33dim HLA DR+ CD11b- %CD33dim HLA DR+ || id:ebi-a-GCST90001528	Weighted median	3	0.0389187	0.0234938	0.0976096	-0.00712908	0.0849665	1.03969	0.992896	1.08868
ebi-a-GCST90001528	ebi-a-GCST90018897	Periodontal disease || id:ebi-a-GCST90018897	CD33dim HLA DR+ CD11b- %CD33dim HLA DR+ || id:ebi-a-GCST90001528	Weighted mode	3	0.0445482	0.0293257	0.26808	-0.0129301	0.102027	1.04556	0.987153	1.10741
ebi-a-GCST90001533	ebi-a-GCST90018897	Periodontal disease || id:ebi-a-GCST90018897	Basophil %CD33dim HLA DR- CD66b- || id:ebi-a-GCST90001533	Inverse variance weighted	3	0.0183511	0.0284764	0.519294	-0.0374626	0.0741649	1.01852	0.96323	1.07698
ebi-a-GCST90001533	ebi-a-GCST90018897	Periodontal disease || id:ebi-a-GCST90018897	Basophil %CD33dim HLA DR- CD66b- || id:ebi-a-GCST90001533	MR Egger	3	0.0981926	0.0891216	0.469195	-0.0764857	0.272871	1.10318	0.926366	1.31373
ebi-a-GCST90001533	ebi-a-GCST90018897	Periodontal disease || id:ebi-a-GCST90018897	Basophil %CD33dim HLA DR- CD66b- || id:ebi-a-GCST90001533	Weighted median	3	0.0201862	0.0294996	0.493794	-0.0376331	0.0780055	1.02039	0.963066	1.08113
ebi-a-GCST90001533	ebi-a-GCST90018897	Periodontal disease || id:ebi-a-GCST90018897	Basophil %CD33dim HLA DR- CD66b- || id:ebi-a-GCST90001533	Weighted mode	3	0.0311658	0.0313752	0.425227	-0.0303296	0.0926612	1.03166	0.970126	1.09709
ebi-a-GCST90001554	ebi-a-GCST90018897	Periodontal disease || id:ebi-a-GCST90018897	Effector Memory CD8+ T cell Absolute Count || id:ebi-a-GCST90001554	Inverse variance weighted	2	-0.0129497	0.132537	0.922166	-0.272722	0.246823	0.987134	0.761304	1.27995
ebi-a-GCST90001561	ebi-a-GCST90018897	Periodontal disease || id:ebi-a-GCST90018897	CD45RA+ CD8+ T cell %CD8+ T cell || id:ebi-a-GCST90001561	Inverse variance weighted (multiplicative random effects)	5	0.00823612	0.0486911	0.865678	-0.0871985	0.103671	1.00827	0.916495	1.10924
ebi-a-GCST90001561	ebi-a-GCST90018897	Periodontal disease || id:ebi-a-GCST90018897	CD45RA+ CD8+ T cell %CD8+ T cell || id:ebi-a-GCST90001561	MR Egger	5	-0.0127953	0.0740475	0.873811	-0.157928	0.132338	0.987286	0.853911	1.14149
ebi-a-GCST90001561	ebi-a-GCST90018897	Periodontal disease || id:ebi-a-GCST90018897	CD45RA+ CD8+ T cell %CD8+ T cell || id:ebi-a-GCST90001561	Weighted median	5	-0.0202537	0.0386012	0.599799	-0.0959121	0.0554048	0.97995	0.908544	1.05697
ebi-a-GCST90001561	ebi-a-GCST90018897	Periodontal disease || id:ebi-a-GCST90018897	CD45RA+ CD8+ T cell %CD8+ T cell || id:ebi-a-GCST90001561	Weighted mode	5	-0.0197752	0.0373945	0.62491	-0.0930684	0.053518	0.980419	0.911131	1.05498
ebi-a-GCST90001569	ebi-a-GCST90018897	Periodontal disease || id:ebi-a-GCST90018897	Effector Memory CD4-CD8- T cell Absolute Count || id:ebi-a-GCST90001569	Inverse variance weighted	4	-0.0620054	0.0888408	0.485216	-0.236133	0.112123	0.939878	0.789675	1.11865
ebi-a-GCST90001569	ebi-a-GCST90018897	Periodontal disease || id:ebi-a-GCST90018897	Effector Memory CD4-CD8- T cell Absolute Count || id:ebi-a-GCST90001569	MR Egger	4	-0.140543	0.287244	0.673042	-0.703542	0.422456	0.868886	0.49483	1.5257
ebi-a-GCST90001569	ebi-a-GCST90018897	Periodontal disease || id:ebi-a-GCST90018897	Effector Memory CD4-CD8- T cell Absolute Count || id:ebi-a-GCST90001569	Weighted median	4	-0.100273	0.0996879	0.314477	-0.295662	0.0951149	0.90459	0.744039	1.09979
ebi-a-GCST90001569	ebi-a-GCST90018897	Periodontal disease || id:ebi-a-GCST90018897	Effector Memory CD4-CD8- T cell Absolute Count || id:ebi-a-GCST90001569	Weighted mode	4	-0.121325	0.124683	0.402289	-0.365704	0.123054	0.885746	0.693708	1.13095
ebi-a-GCST90001585	ebi-a-GCST90018897	Periodontal disease || id:ebi-a-GCST90018897	CD14+ CD16+ monocyte %monocyte || id:ebi-a-GCST90001585	Inverse variance weighted	2	-0.0732745	0.104041	0.481254	-0.277194	0.130645	0.929346	0.757907	1.13956
ebi-a-GCST90001667	ebi-a-GCST90018897	Periodontal disease || id:ebi-a-GCST90018897	CD28+ CD45RA- CD8dim T cell %T cell || id:ebi-a-GCST90001667	Inverse variance weighted (multiplicative random effects)	3	-0.0371314	0.0873498	0.670772	-0.208337	0.134074	0.96355	0.811933	1.14348
ebi-a-GCST90001667	ebi-a-GCST90018897	Periodontal disease || id:ebi-a-GCST90018897	CD28+ CD45RA- CD8dim T cell %T cell || id:ebi-a-GCST90001667	MR Egger	3	-0.330901	0.172906	0.306538	-0.669796	0.00799464	0.718276	0.511813	1.00803
ebi-a-GCST90001667	ebi-a-GCST90018897	Periodontal disease || id:ebi-a-GCST90018897	CD28+ CD45RA- CD8dim T cell %T cell || id:ebi-a-GCST90001667	Weighted median	3	-0.00889112	0.0610679	0.884242	-0.128584	0.110802	0.991148	0.87934	1.11717
ebi-a-GCST90001667	ebi-a-GCST90018897	Periodontal disease || id:ebi-a-GCST90018897	CD28+ CD45RA- CD8dim T cell %T cell || id:ebi-a-GCST90001667	Weighted mode	3	0.057327	0.148592	0.736814	-0.233913	0.348567	1.059	0.791431	1.41704
ebi-a-GCST90001736	ebi-a-GCST90018897	Periodontal disease || id:ebi-a-GCST90018897	CD19 on memory B cell || id:ebi-a-GCST90001736	Inverse variance weighted	2	-0.0944378	0.134885	0.483842	-0.358812	0.169936	0.909884	0.698506	1.18523
ebi-a-GCST90001785	ebi-a-GCST90018897	Periodontal disease || id:ebi-a-GCST90018897	CD25 on IgD- CD24- B cell || id:ebi-a-GCST90001785	Inverse variance weighted	2	0.0338508	0.164611	0.837071	-0.288786	0.356488	1.03443	0.749172	1.4283
ebi-a-GCST90001860	ebi-a-GCST90018897	Periodontal disease || id:ebi-a-GCST90018897	CD3 on CD39+ CD4+ T cell || id:ebi-a-GCST90001860	Inverse variance weighted	4	0.0087204	0.0266552	0.74355	-0.0435237	0.0609645	1.00876	0.95741	1.06286
ebi-a-GCST90001860	ebi-a-GCST90018897	Periodontal disease || id:ebi-a-GCST90018897	CD3 on CD39+ CD4+ T cell || id:ebi-a-GCST90001860	MR Egger	4	-0.0685752	0.0618851	0.383233	-0.18987	0.0527196	0.933723	0.827067	1.05413
ebi-a-GCST90001860	ebi-a-GCST90018897	Periodontal disease || id:ebi-a-GCST90018897	CD3 on CD39+ CD4+ T cell || id:ebi-a-GCST90001860	Weighted median	4	-0.00691069	0.0309144	0.823113	-0.067503	0.0536816	0.993113	0.934725	1.05515
ebi-a-GCST90001860	ebi-a-GCST90018897	Periodontal disease || id:ebi-a-GCST90018897	CD3 on CD39+ CD4+ T cell || id:ebi-a-GCST90001860	Weighted mode	4	-0.0129403	0.0333643	0.72401	-0.0783343	0.0524536	0.987143	0.924655	1.05385
ebi-a-GCST90001884	ebi-a-GCST90018897	Periodontal disease || id:ebi-a-GCST90018897	CD16-CD56 on Natural Killer || id:ebi-a-GCST90001884	Inverse variance weighted	7	-0.0542859	0.0272263	0.0461656	-0.107649	-0.000922328	0.947161	0.897942	0.999078
ebi-a-GCST90001884	ebi-a-GCST90018897	Periodontal disease || id:ebi-a-GCST90018897	CD16-CD56 on Natural Killer || id:ebi-a-GCST90001884	MR Egger	7	-0.00827626	0.0601796	0.895981	-0.126228	0.109676	0.991758	0.881414	1.11592
ebi-a-GCST90001884	ebi-a-GCST90018897	Periodontal disease || id:ebi-a-GCST90018897	CD16-CD56 on Natural Killer || id:ebi-a-GCST90001884	Weighted median	7	-0.0628407	0.0341844	0.0660204	-0.129842	0.00416076	0.939093	0.878234	1.00417
ebi-a-GCST90001884	ebi-a-GCST90018897	Periodontal disease || id:ebi-a-GCST90018897	CD16-CD56 on Natural Killer || id:ebi-a-GCST90001884	Weighted mode	7	-0.0492839	0.0335328	0.192032	-0.115008	0.0164404	0.951911	0.891359	1.01658
ebi-a-GCST90001890	ebi-a-GCST90018897	Periodontal disease || id:ebi-a-GCST90018897	CD28 on CD45RA+ CD4+ T cell || id:ebi-a-GCST90001890	Inverse variance weighted	2	0.00743095	0.0615211	0.90386	-0.11315	0.128012	1.00746	0.893016	1.13657
ebi-a-GCST90001892	ebi-a-GCST90018897	Periodontal disease || id:ebi-a-GCST90018897	CD28 on CD39+ CD4+ T cell || id:ebi-a-GCST90001892	Inverse variance weighted	6	-0.0611478	0.0255493	0.0166966	-0.111225	-0.0110711	0.940684	0.894738	0.98899
ebi-a-GCST90001892	ebi-a-GCST90018897	Periodontal disease || id:ebi-a-GCST90018897	CD28 on CD39+ CD4+ T cell || id:ebi-a-GCST90001892	MR Egger	6	-0.126981	0.0518	0.0703413	-0.228509	-0.0254531	0.88075	0.795719	0.974868
ebi-a-GCST90001892	ebi-a-GCST90018897	Periodontal disease || id:ebi-a-GCST90018897	CD28 on CD39+ CD4+ T cell || id:ebi-a-GCST90001892	Weighted median	6	-0.0763922	0.0247888	0.00205808	-0.124978	-0.0278061	0.926453	0.882516	0.972577
ebi-a-GCST90001892	ebi-a-GCST90018897	Periodontal disease || id:ebi-a-GCST90018897	CD28 on CD39+ CD4+ T cell || id:ebi-a-GCST90001892	Weighted mode	6	-0.0737967	0.0244858	0.0296243	-0.121789	-0.0258045	0.928861	0.885335	0.974526
ebi-a-GCST90001894	ebi-a-GCST90018897	Periodontal disease || id:ebi-a-GCST90018897	CD28 on CD28+ CD4+ T cell || id:ebi-a-GCST90001894	Inverse variance weighted	2	-0.00399107	0.0357837	0.911193	-0.0741271	0.0661449	0.996017	0.928554	1.06838
ebi-a-GCST90001929	ebi-a-GCST90018897	Periodontal disease || id:ebi-a-GCST90018897	CD127 on CD28+ CD45RA+ CD8+ T cell || id:ebi-a-GCST90001929	Inverse variance weighted	2	-0.0373651	0.0644701	0.562204	-0.163727	0.0889964	0.963324	0.848974	1.09308
ebi-a-GCST90001932	ebi-a-GCST90018897	Periodontal disease || id:ebi-a-GCST90018897	CD127 on CD45RA+ CD4+ T cell || id:ebi-a-GCST90001932	Inverse variance weighted	4	0.0181725	0.0341356	0.594475	-0.0487333	0.0850784	1.01834	0.952435	1.0888
ebi-a-GCST90001932	ebi-a-GCST90018897	Periodontal disease || id:ebi-a-GCST90018897	CD127 on CD45RA+ CD4+ T cell || id:ebi-a-GCST90001932	MR Egger	4	-0.0650223	0.330699	0.862293	-0.713193	0.583149	0.937047	0.490077	1.79167
ebi-a-GCST90001932	ebi-a-GCST90018897	Periodontal disease || id:ebi-a-GCST90018897	CD127 on CD45RA+ CD4+ T cell || id:ebi-a-GCST90001932	Weighted median	4	0.0187462	0.0379456	0.621287	-0.0556273	0.0931196	1.01892	0.945892	1.09759
ebi-a-GCST90001932	ebi-a-GCST90018897	Periodontal disease || id:ebi-a-GCST90018897	CD127 on CD45RA+ CD4+ T cell || id:ebi-a-GCST90001932	Weighted mode	4	0.0647298	0.0632994	0.381764	-0.059337	0.188797	1.06687	0.942389	1.2078
ebi-a-GCST90001955	ebi-a-GCST90018897	Periodontal disease || id:ebi-a-GCST90018897	CD33 on Immature Myeloid-Derived Suppressor Cells || id:ebi-a-GCST90001955	Inverse variance weighted	5	0.0133091	0.0148211	0.369196	-0.0157403	0.0423584	1.0134	0.984383	1.04327
ebi-a-GCST90001955	ebi-a-GCST90018897	Periodontal disease || id:ebi-a-GCST90018897	CD33 on Immature Myeloid-Derived Suppressor Cells || id:ebi-a-GCST90001955	MR Egger	5	0.0144555	0.0442709	0.765482	-0.0723155	0.101226	1.01456	0.930237	1.10653
ebi-a-GCST90001955	ebi-a-GCST90018897	Periodontal disease || id:ebi-a-GCST90018897	CD33 on Immature Myeloid-Derived Suppressor Cells || id:ebi-a-GCST90001955	Weighted median	5	0.0120286	0.0141475	0.3952	-0.0157005	0.0397577	1.0121	0.984422	1.04056
ebi-a-GCST90001955	ebi-a-GCST90018897	Periodontal disease || id:ebi-a-GCST90018897	CD33 on Immature Myeloid-Derived Suppressor Cells || id:ebi-a-GCST90001955	Weighted mode	5	0.0112065	0.01604	0.523255	-0.0202319	0.0426449	1.01127	0.979971	1.04357
ebi-a-GCST90002036	ebi-a-GCST90018897	Periodontal disease || id:ebi-a-GCST90018897	CD80 on CD62L+ myeloid Dendritic Cell || id:ebi-a-GCST90002036	Inverse variance weighted	3	-0.0889622	0.0785517	0.257411	-0.242924	0.0649991	0.91488	0.784331	1.06716
ebi-a-GCST90002036	ebi-a-GCST90018897	Periodontal disease || id:ebi-a-GCST90018897	CD80 on CD62L+ myeloid Dendritic Cell || id:ebi-a-GCST90002036	MR Egger	3	-0.00723312	0.220496	0.979124	-0.439406	0.42494	0.992793	0.644419	1.5295
ebi-a-GCST90002036	ebi-a-GCST90018897	Periodontal disease || id:ebi-a-GCST90018897	CD80 on CD62L+ myeloid Dendritic Cell || id:ebi-a-GCST90002036	Weighted median	3	-0.111215	0.08591	0.195475	-0.279598	0.0571686	0.894746	0.756087	1.05883
ebi-a-GCST90002036	ebi-a-GCST90018897	Periodontal disease || id:ebi-a-GCST90018897	CD80 on CD62L+ myeloid Dendritic Cell || id:ebi-a-GCST90002036	Weighted mode	3	-0.112441	0.0894971	0.335846	-0.287856	0.0629731	0.89365	0.74987	1.065
ebi-a-GCST90002062	ebi-a-GCST90018897	Periodontal disease || id:ebi-a-GCST90018897	CD4 on CD28+ CD4+ T cell || id:ebi-a-GCST90002062	Inverse variance weighted	2	0.057608	0.0787648	0.46454	-0.0967711	0.211987	1.0593	0.907764	1.23613
ebi-a-GCST90002087	ebi-a-GCST90018897	Periodontal disease || id:ebi-a-GCST90018897	CD11c on myeloid Dendritic Cell || id:ebi-a-GCST90002087	Inverse variance weighted	5	-0.150386	0.0878173	0.086808	-0.322507	0.0217364	0.860376	0.724331	1.02197
ebi-a-GCST90002087	ebi-a-GCST90018897	Periodontal disease || id:ebi-a-GCST90018897	CD11c on myeloid Dendritic Cell || id:ebi-a-GCST90002087	MR Egger	5	-0.472634	0.259152	0.165695	-0.980572	0.0353034	0.623358	0.375097	1.03593
ebi-a-GCST90002087	ebi-a-GCST90018897	Periodontal disease || id:ebi-a-GCST90018897	CD11c on myeloid Dendritic Cell || id:ebi-a-GCST90002087	Weighted median	5	-0.232007	0.116131	0.0457385	-0.459625	-0.00438956	0.79294	0.63152	0.99562
ebi-a-GCST90002087	ebi-a-GCST90018897	Periodontal disease || id:ebi-a-GCST90018897	CD11c on myeloid Dendritic Cell || id:ebi-a-GCST90002087	Weighted mode	5	-0.260072	0.135866	0.128128	-0.52637	0.00622571	0.770996	0.590745	1.00625
ebi-a-GCST90002088	ebi-a-GCST90018897	Periodontal disease || id:ebi-a-GCST90018897	CD11c on CD62L+ myeloid Dendritic Cell || id:ebi-a-GCST90002088	Inverse variance weighted	2	-0.047876	0.0455481	0.293209	-0.13715	0.0413983	0.953252	0.871839	1.04227
ebi-a-GCST90002104	ebi-a-GCST90018897	Periodontal disease || id:ebi-a-GCST90018897	HLA DR on myeloid Dendritic Cell || id:ebi-a-GCST90002104	Inverse variance weighted (multiplicative random effects)	7	0.00464613	0.0283215	0.869692	-0.050864	0.0601562	1.00466	0.950408	1.062
ebi-a-GCST90002104	ebi-a-GCST90018897	Periodontal disease || id:ebi-a-GCST90018897	HLA DR on myeloid Dendritic Cell || id:ebi-a-GCST90002104	MR Egger	7	-0.0857814	0.0481196	0.134731	-0.180096	0.008533	0.917795	0.83519	1.00857
ebi-a-GCST90002104	ebi-a-GCST90018897	Periodontal disease || id:ebi-a-GCST90018897	HLA DR on myeloid Dendritic Cell || id:ebi-a-GCST90002104	Weighted median	7	0.00407187	0.0181233	0.822232	-0.0314499	0.0395936	1.00408	0.96904	1.04039
ebi-a-GCST90002104	ebi-a-GCST90018897	Periodontal disease || id:ebi-a-GCST90018897	HLA DR on myeloid Dendritic Cell || id:ebi-a-GCST90002104	Weighted mode	7	-0.00831814	0.0184282	0.66757	-0.0444373	0.027801	0.991716	0.956536	1.02819
ebi-a-GCST90001480	ebi-a-GCST90018897	Periodontal disease || id:ebi-a-GCST90018897	Resting CD4 regulatory T cell Absolute Count || id:ebi-a-GCST90001480	Inverse variance weighted	4	0.0627365	0.0434263	0.148552	-0.022379	0.147852	1.06475	0.97787	1.15934
ebi-a-GCST90001480	ebi-a-GCST90018897	Periodontal disease || id:ebi-a-GCST90018897	Resting CD4 regulatory T cell Absolute Count || id:ebi-a-GCST90001480	MR Egger	4	0.154894	0.0821719	0.200094	-0.00616251	0.315951	1.16753	0.993856	1.37156
ebi-a-GCST90001480	ebi-a-GCST90018897	Periodontal disease || id:ebi-a-GCST90018897	Resting CD4 regulatory T cell Absolute Count || id:ebi-a-GCST90001480	Weighted median	4	0.0822416	0.0507138	0.104871	-0.0171574	0.181641	1.08572	0.982989	1.19918
ebi-a-GCST90001480	ebi-a-GCST90018897	Periodontal disease || id:ebi-a-GCST90018897	Resting CD4 regulatory T cell Absolute Count || id:ebi-a-GCST90001480	Weighted mode	4	0.0880347	0.0544613	0.204414	-0.0187093	0.194779	1.09203	0.981465	1.21504
ebi-a-GCST90001483	ebi-a-GCST90018897	Periodontal disease || id:ebi-a-GCST90018897	CD39+ resting CD4 regulatory T cell Absolute Count || id:ebi-a-GCST90001483	Inverse variance weighted	10	0.0403061	0.0253181	0.111387	-0.0093173	0.0899296	1.04113	0.990726	1.0941
ebi-a-GCST90001483	ebi-a-GCST90018897	Periodontal disease || id:ebi-a-GCST90018897	CD39+ resting CD4 regulatory T cell Absolute Count || id:ebi-a-GCST90001483	MR Egger	10	0.0683893	0.0471263	0.184781	-0.0239781	0.160757	1.07078	0.976307	1.1744
ebi-a-GCST90001483	ebi-a-GCST90018897	Periodontal disease || id:ebi-a-GCST90018897	CD39+ resting CD4 regulatory T cell Absolute Count || id:ebi-a-GCST90001483	Weighted median	10	0.0372084	0.0341023	0.275237	-0.0296321	0.104049	1.03791	0.970803	1.10965
ebi-a-GCST90001483	ebi-a-GCST90018897	Periodontal disease || id:ebi-a-GCST90018897	CD39+ resting CD4 regulatory T cell Absolute Count || id:ebi-a-GCST90001483	Weighted mode	10	0.0236032	0.0362251	0.530961	-0.0473979	0.0946044	1.02388	0.953708	1.09922
ebi-a-GCST90001495	ebi-a-GCST90018897	Periodontal disease || id:ebi-a-GCST90018897	CD39+ secreting CD4 regulatory T cell Absolute Count || id:ebi-a-GCST90001495	Inverse variance weighted	6	-0.0353196	0.0127809	0.00571897	-0.06037	-0.0102691	0.965297	0.941416	0.989783
ebi-a-GCST90001495	ebi-a-GCST90018897	Periodontal disease || id:ebi-a-GCST90018897	CD39+ secreting CD4 regulatory T cell Absolute Count || id:ebi-a-GCST90001495	MR Egger	6	-0.0635357	0.0236765	0.0550289	-0.109942	-0.0171297	0.938441	0.895886	0.983016
ebi-a-GCST90001495	ebi-a-GCST90018897	Periodontal disease || id:ebi-a-GCST90018897	CD39+ secreting CD4 regulatory T cell Absolute Count || id:ebi-a-GCST90001495	Weighted median	6	-0.043876	0.0138452	0.00152943	-0.0710125	-0.0167394	0.957073	0.93145	0.9834
ebi-a-GCST90001495	ebi-a-GCST90018897	Periodontal disease || id:ebi-a-GCST90018897	CD39+ secreting CD4 regulatory T cell Absolute Count || id:ebi-a-GCST90001495	Weighted mode	6	-0.0436978	0.0142856	0.0281382	-0.0716976	-0.015698	0.957243	0.930812	0.984425
ebi-a-GCST90001527	ebi-a-GCST90018897	Periodontal disease || id:ebi-a-GCST90018897	CD33dim HLA DR+ CD11b- Absolute Count || id:ebi-a-GCST90001527	Inverse variance weighted	2	0.0668051	0.0675529	0.322697	-0.0655986	0.199209	1.06909	0.936507	1.22044
ebi-a-GCST90001546	ebi-a-GCST90018897	Periodontal disease || id:ebi-a-GCST90018897	Terminally Differentiated CD4+ T cell %CD4+ T cell || id:ebi-a-GCST90001546	Inverse variance weighted (multiplicative random effects)	5	0.0372246	0.0724962	0.607623	-0.104868	0.179317	1.03793	0.900443	1.1964
ebi-a-GCST90001546	ebi-a-GCST90018897	Periodontal disease || id:ebi-a-GCST90018897	Terminally Differentiated CD4+ T cell %CD4+ T cell || id:ebi-a-GCST90001546	MR Egger	5	0.385067	0.179186	0.120824	0.0338622	0.736273	1.46971	1.03444	2.08814
ebi-a-GCST90001546	ebi-a-GCST90018897	Periodontal disease || id:ebi-a-GCST90018897	Terminally Differentiated CD4+ T cell %CD4+ T cell || id:ebi-a-GCST90001546	Weighted median	5	-0.0347038	0.0624337	0.578313	-0.157074	0.0876661	0.965891	0.854641	1.09162
ebi-a-GCST90001546	ebi-a-GCST90018897	Periodontal disease || id:ebi-a-GCST90018897	Terminally Differentiated CD4+ T cell %CD4+ T cell || id:ebi-a-GCST90001546	Weighted mode	5	-0.0420603	0.061309	0.530387	-0.162226	0.0781053	0.958812	0.850249	1.08124
ebi-a-GCST90001555	ebi-a-GCST90018897	Periodontal disease || id:ebi-a-GCST90018897	Effector Memory CD8+ T cell %CD8+ T cell || id:ebi-a-GCST90001555	Inverse variance weighted	4	-0.0763243	0.0539729	0.157326	-0.182111	0.0294626	0.926516	0.833509	1.0299
ebi-a-GCST90001555	ebi-a-GCST90018897	Periodontal disease || id:ebi-a-GCST90018897	Effector Memory CD8+ T cell %CD8+ T cell || id:ebi-a-GCST90001555	MR Egger	4	-0.13311	0.10307	0.325669	-0.335128	0.0689069	0.875368	0.715247	1.07134
ebi-a-GCST90001555	ebi-a-GCST90018897	Periodontal disease || id:ebi-a-GCST90018897	Effector Memory CD8+ T cell %CD8+ T cell || id:ebi-a-GCST90001555	Weighted median	4	-0.097687	0.046827	0.0369671	-0.189468	-0.00590616	0.906933	0.827399	0.994111
ebi-a-GCST90001555	ebi-a-GCST90018897	Periodontal disease || id:ebi-a-GCST90018897	Effector Memory CD8+ T cell %CD8+ T cell || id:ebi-a-GCST90001555	Weighted mode	4	-0.0441852	0.0483086	0.427823	-0.13887	0.0504997	0.956777	0.870341	1.0518
ebi-a-GCST90001556	ebi-a-GCST90018897	Periodontal disease || id:ebi-a-GCST90018897	Effector Memory CD8+ T cell %T cell || id:ebi-a-GCST90001556	Inverse variance weighted	2	-0.111987	0.0578105	0.0527278	-0.225296	0.00132135	0.894056	0.79828	1.00132
ebi-a-GCST90001571	ebi-a-GCST90018897	Periodontal disease || id:ebi-a-GCST90018897	Effector Memory CD4-CD8- T cell %T cell || id:ebi-a-GCST90001571	Inverse variance weighted	3	-0.063396	0.104922	0.545695	-0.269042	0.14225	0.938572	0.764111	1.15287
ebi-a-GCST90001571	ebi-a-GCST90018897	Periodontal disease || id:ebi-a-GCST90018897	Effector Memory CD4-CD8- T cell %T cell || id:ebi-a-GCST90001571	MR Egger	3	0.148202	0.391171	0.769444	-0.618494	0.914898	1.15975	0.538755	2.49652
ebi-a-GCST90001571	ebi-a-GCST90018897	Periodontal disease || id:ebi-a-GCST90018897	Effector Memory CD4-CD8- T cell %T cell || id:ebi-a-GCST90001571	Weighted median	3	-0.0637372	0.111992	0.569274	-0.283242	0.155767	0.938252	0.753338	1.16855
ebi-a-GCST90001571	ebi-a-GCST90018897	Periodontal disease || id:ebi-a-GCST90018897	Effector Memory CD4-CD8- T cell %T cell || id:ebi-a-GCST90001571	Weighted mode	3	-0.0999203	0.119217	0.49016	-0.333586	0.133745	0.90491	0.71635	1.1431
ebi-a-GCST90001581	ebi-a-GCST90018897	Periodontal disease || id:ebi-a-GCST90018897	CD14- CD16- Absolute Count || id:ebi-a-GCST90001581	Inverse variance weighted (multiplicative random effects)	4	0.00665739	0.117304	0.954742	-0.223259	0.236574	1.00668	0.799908	1.2669
ebi-a-GCST90001581	ebi-a-GCST90018897	Periodontal disease || id:ebi-a-GCST90018897	CD14- CD16- Absolute Count || id:ebi-a-GCST90001581	MR Egger	4	0.726492	0.429598	0.232887	-0.115519	1.5685	2.06781	0.890904	4.79946
ebi-a-GCST90001581	ebi-a-GCST90018897	Periodontal disease || id:ebi-a-GCST90018897	CD14- CD16- Absolute Count || id:ebi-a-GCST90001581	Weighted median	4	-0.0176262	0.0752916	0.814902	-0.165198	0.129945	0.982528	0.847726	1.13877
ebi-a-GCST90001581	ebi-a-GCST90018897	Periodontal disease || id:ebi-a-GCST90018897	CD14- CD16- Absolute Count || id:ebi-a-GCST90001581	Weighted mode	4	-0.010646	0.0745235	0.895461	-0.156712	0.13542	0.989411	0.85495	1.14502
ebi-a-GCST90001619	ebi-a-GCST90018897	Periodontal disease || id:ebi-a-GCST90018897	HLA DR+ T cell%T cell || id:ebi-a-GCST90001619	Inverse variance weighted	4	-0.0431745	0.0326274	0.185749	-0.107124	0.0207751	0.957744	0.898414	1.02099
ebi-a-GCST90001619	ebi-a-GCST90018897	Periodontal disease || id:ebi-a-GCST90018897	HLA DR+ T cell%T cell || id:ebi-a-GCST90001619	MR Egger	4	-0.0543365	0.065306	0.492917	-0.182336	0.0736633	0.947113	0.833321	1.07644
ebi-a-GCST90001619	ebi-a-GCST90018897	Periodontal disease || id:ebi-a-GCST90018897	HLA DR+ T cell%T cell || id:ebi-a-GCST90001619	Weighted median	4	-0.0406746	0.0353168	0.249441	-0.109896	0.0285463	0.960142	0.895928	1.02896
ebi-a-GCST90001619	ebi-a-GCST90018897	Periodontal disease || id:ebi-a-GCST90018897	HLA DR+ T cell%T cell || id:ebi-a-GCST90001619	Weighted mode	4	-0.0421037	0.0419559	0.389548	-0.124337	0.0401299	0.95877	0.883082	1.04095
ebi-a-GCST90001646	ebi-a-GCST90018897	Periodontal disease || id:ebi-a-GCST90018897	Natural Killer %CD3- lymphocyte || id:ebi-a-GCST90001646	Inverse variance weighted	5	-0.0105015	0.017296	0.543744	-0.0444017	0.0233988	0.989553	0.95657	1.02367
ebi-a-GCST90001646	ebi-a-GCST90018897	Periodontal disease || id:ebi-a-GCST90018897	Natural Killer %CD3- lymphocyte || id:ebi-a-GCST90001646	MR Egger	5	-0.00952066	0.0206977	0.676815	-0.0500881	0.0310468	0.990525	0.951146	1.03153
ebi-a-GCST90001646	ebi-a-GCST90018897	Periodontal disease || id:ebi-a-GCST90018897	Natural Killer %CD3- lymphocyte || id:ebi-a-GCST90001646	Weighted median	5	-0.0100485	0.0182666	0.58225	-0.045851	0.025754	0.990002	0.955184	1.02609
ebi-a-GCST90001646	ebi-a-GCST90018897	Periodontal disease || id:ebi-a-GCST90018897	Natural Killer %CD3- lymphocyte || id:ebi-a-GCST90001646	Weighted mode	5	-0.00979532	0.0178131	0.611652	-0.0447089	0.0251183	0.990253	0.956276	1.02544
ebi-a-GCST90001650	ebi-a-GCST90018897	Periodontal disease || id:ebi-a-GCST90018897	HLA DR+ Natural Killer %CD3- lymphocyte || id:ebi-a-GCST90001650	Inverse variance weighted	5	-0.0908511	0.0561163	0.105451	-0.200839	0.0191367	0.913154	0.818044	1.01932
ebi-a-GCST90001650	ebi-a-GCST90018897	Periodontal disease || id:ebi-a-GCST90018897	HLA DR+ Natural Killer %CD3- lymphocyte || id:ebi-a-GCST90001650	MR Egger	5	-0.162742	0.110911	0.238575	-0.380126	0.0546429	0.849811	0.683775	1.05616
ebi-a-GCST90001650	ebi-a-GCST90018897	Periodontal disease || id:ebi-a-GCST90018897	HLA DR+ Natural Killer %CD3- lymphocyte || id:ebi-a-GCST90001650	Weighted median	5	-0.129375	0.0634878	0.04157	-0.253812	-0.0049393	0.878644	0.775838	0.995073
ebi-a-GCST90001650	ebi-a-GCST90018897	Periodontal disease || id:ebi-a-GCST90018897	HLA DR+ Natural Killer %CD3- lymphocyte || id:ebi-a-GCST90001650	Weighted mode	5	-0.146276	0.0682139	0.0986024	-0.279975	-0.0125768	0.863919	0.755802	0.987502
ebi-a-GCST90001695	ebi-a-GCST90018897	Periodontal disease || id:ebi-a-GCST90018897	CD45RA- CD28- CD8+ T cell Absolute Count || id:ebi-a-GCST90001695	Inverse variance weighted	140	-1.68687e-05	1.17943e-05	0.152649	-3.99855e-05	6.24819e-06	0.999983	0.99996	1.00001
ebi-a-GCST90001695	ebi-a-GCST90018897	Periodontal disease || id:ebi-a-GCST90018897	CD45RA- CD28- CD8+ T cell Absolute Count || id:ebi-a-GCST90001695	MR Egger	140	-1.14281e-05	1.55306e-05	0.463076	-4.1868e-05	1.90119e-05	0.999989	0.999958	1.00002
ebi-a-GCST90001695	ebi-a-GCST90018897	Periodontal disease || id:ebi-a-GCST90018897	CD45RA- CD28- CD8+ T cell Absolute Count || id:ebi-a-GCST90001695	Weighted median	140	-1.67683e-05	1.63166e-05	0.304098	-4.87489e-05	1.52122e-05	0.999983	0.999951	1.00002
ebi-a-GCST90001695	ebi-a-GCST90018897	Periodontal disease || id:ebi-a-GCST90018897	CD45RA- CD28- CD8+ T cell Absolute Count || id:ebi-a-GCST90001695	Weighted mode	140	-1.22622e-05	1.49305e-05	0.412888	-4.15259e-05	1.70015e-05	0.999988	0.999958	1.00002
ebi-a-GCST90001709	ebi-a-GCST90018897	Periodontal disease || id:ebi-a-GCST90018897	BAFF-R on IgD+ CD38dim B cell || id:ebi-a-GCST90001709	Inverse variance weighted	10	-0.00341196	0.0168852	0.839863	-0.036507	0.029683	0.996594	0.964151	1.03013
ebi-a-GCST90001709	ebi-a-GCST90018897	Periodontal disease || id:ebi-a-GCST90018897	BAFF-R on IgD+ CD38dim B cell || id:ebi-a-GCST90001709	MR Egger	10	-0.00672486	0.029358	0.824567	-0.0642666	0.0508169	0.993298	0.937755	1.05213
ebi-a-GCST90001709	ebi-a-GCST90018897	Periodontal disease || id:ebi-a-GCST90018897	BAFF-R on IgD+ CD38dim B cell || id:ebi-a-GCST90001709	Weighted median	10	-0.00161991	0.0159406	0.919057	-0.0328635	0.0296236	0.998381	0.967671	1.03007
ebi-a-GCST90001709	ebi-a-GCST90018897	Periodontal disease || id:ebi-a-GCST90018897	BAFF-R on IgD+ CD38dim B cell || id:ebi-a-GCST90001709	Weighted mode	10	-0.00464697	0.0146669	0.758595	-0.0333941	0.0241001	0.995364	0.967157	1.02439
ebi-a-GCST90001716	ebi-a-GCST90018897	Periodontal disease || id:ebi-a-GCST90018897	BAFF-R on naive-mature B cell || id:ebi-a-GCST90001716	Inverse variance weighted	10	-0.0118873	0.0232687	0.609441	-0.0574939	0.0337193	0.988183	0.944128	1.03429
ebi-a-GCST90001716	ebi-a-GCST90018897	Periodontal disease || id:ebi-a-GCST90018897	BAFF-R on naive-mature B cell || id:ebi-a-GCST90001716	MR Egger	10	-0.0390144	0.050427	0.461368	-0.137851	0.0598226	0.961737	0.871228	1.06165
ebi-a-GCST90001716	ebi-a-GCST90018897	Periodontal disease || id:ebi-a-GCST90018897	BAFF-R on naive-mature B cell || id:ebi-a-GCST90001716	Weighted median	10	-0.0113628	0.0237286	0.632034	-0.0578708	0.0351452	0.988702	0.943772	1.03577
ebi-a-GCST90001716	ebi-a-GCST90018897	Periodontal disease || id:ebi-a-GCST90018897	BAFF-R on naive-mature B cell || id:ebi-a-GCST90001716	Weighted mode	10	-0.016139	0.0224382	0.490232	-0.0601178	0.0278399	0.983991	0.941654	1.02823
ebi-a-GCST90001717	ebi-a-GCST90018897	Periodontal disease || id:ebi-a-GCST90018897	BAFF-R on unswitched memory B cell || id:ebi-a-GCST90001717	Inverse variance weighted	10	0.0107211	0.0156561	0.493479	-0.0199649	0.041407	1.01078	0.980233	1.04228
ebi-a-GCST90001717	ebi-a-GCST90018897	Periodontal disease || id:ebi-a-GCST90018897	BAFF-R on unswitched memory B cell || id:ebi-a-GCST90001717	MR Egger	10	-0.0200337	0.0291902	0.51191	-0.0772464	0.037179	0.980166	0.925662	1.03788
ebi-a-GCST90001717	ebi-a-GCST90018897	Periodontal disease || id:ebi-a-GCST90018897	BAFF-R on unswitched memory B cell || id:ebi-a-GCST90001717	Weighted median	10	0.00422454	0.0156438	0.787125	-0.0264373	0.0348864	1.00423	0.973909	1.0355
ebi-a-GCST90001717	ebi-a-GCST90018897	Periodontal disease || id:ebi-a-GCST90018897	BAFF-R on unswitched memory B cell || id:ebi-a-GCST90001717	Weighted mode	10	0.00449522	0.0156986	0.781096	-0.0262741	0.0352645	1.00451	0.974068	1.03589
ebi-a-GCST90001730	ebi-a-GCST90018897	Periodontal disease || id:ebi-a-GCST90018897	CD19 on IgD+ CD38dim B cell || id:ebi-a-GCST90001730	Inverse variance weighted	3	-0.0474272	0.155165	0.759867	-0.351551	0.256697	0.95368	0.703596	1.29265
ebi-a-GCST90001730	ebi-a-GCST90018897	Periodontal disease || id:ebi-a-GCST90018897	CD19 on IgD+ CD38dim B cell || id:ebi-a-GCST90001730	MR Egger	3	-0.950027	3.82469	0.845005	-8.44642	6.54637	0.386731	0.000214667	696.711
ebi-a-GCST90001730	ebi-a-GCST90018897	Periodontal disease || id:ebi-a-GCST90018897	CD19 on IgD+ CD38dim B cell || id:ebi-a-GCST90001730	Weighted median	3	0.0231844	0.172748	0.893237	-0.315401	0.36177	1.02346	0.729496	1.43587
ebi-a-GCST90001730	ebi-a-GCST90018897	Periodontal disease || id:ebi-a-GCST90018897	CD19 on IgD+ CD38dim B cell || id:ebi-a-GCST90001730	Weighted mode	3	0.0338362	0.216209	0.890011	-0.389934	0.457606	1.03442	0.677102	1.58029
ebi-a-GCST90001746	ebi-a-GCST90018897	Periodontal disease || id:ebi-a-GCST90018897	CD20 on IgD+ CD24+ B cell || id:ebi-a-GCST90001746	Inverse variance weighted	2	0.0190545	0.0552815	0.730334	-0.0892972	0.127406	1.01924	0.914574	1.13588
ebi-a-GCST90001768	ebi-a-GCST90018897	Periodontal disease || id:ebi-a-GCST90018897	CD24 on IgD+ CD38+ B cell || id:ebi-a-GCST90001768	Inverse variance weighted	2	0.0366577	0.117897	0.755854	-0.19442	0.267736	1.03734	0.823312	1.307
ebi-a-GCST90001771	ebi-a-GCST90018897	Periodontal disease || id:ebi-a-GCST90018897	CD24 on memory B cell || id:ebi-a-GCST90001771	Inverse variance weighted	2	0.0249073	0.0306338	0.416179	-0.0351348	0.0849495	1.02522	0.965475	1.08866
ebi-a-GCST90001806	ebi-a-GCST90018897	Periodontal disease || id:ebi-a-GCST90018897	CD27 on unswitched memory B cell || id:ebi-a-GCST90001806	Inverse variance weighted	10	0.0588336	0.0257599	0.0223764	0.0083441	0.109323	1.0606	1.00838	1.11552
ebi-a-GCST90001806	ebi-a-GCST90018897	Periodontal disease || id:ebi-a-GCST90018897	CD27 on unswitched memory B cell || id:ebi-a-GCST90001806	MR Egger	10	0.0261461	0.0687875	0.713764	-0.108677	0.16097	1.02649	0.89702	1.17465
ebi-a-GCST90001806	ebi-a-GCST90018897	Periodontal disease || id:ebi-a-GCST90018897	CD27 on unswitched memory B cell || id:ebi-a-GCST90001806	Weighted median	10	0.0447863	0.0282033	0.11229	-0.010492	0.100065	1.0458	0.989563	1.10524
ebi-a-GCST90001806	ebi-a-GCST90018897	Periodontal disease || id:ebi-a-GCST90018897	CD27 on unswitched memory B cell || id:ebi-a-GCST90001806	Weighted mode	10	0.0500878	0.0266699	0.0930931	-0.00218516	0.102361	1.05136	0.997817	1.10778
ebi-a-GCST90001821	ebi-a-GCST90018897	Periodontal disease || id:ebi-a-GCST90018897	IgD on IgD+ CD24- B cell || id:ebi-a-GCST90001821	Inverse variance weighted	3	0.0648762	0.0678907	0.339275	-0.0681896	0.197942	1.06703	0.934083	1.21889
ebi-a-GCST90001821	ebi-a-GCST90018897	Periodontal disease || id:ebi-a-GCST90018897	IgD on IgD+ CD24- B cell || id:ebi-a-GCST90001821	MR Egger	3	-0.288625	0.702198	0.751732	-1.66493	1.08768	0.749293	0.189203	2.96739
ebi-a-GCST90001821	ebi-a-GCST90018897	Periodontal disease || id:ebi-a-GCST90018897	IgD on IgD+ CD24- B cell || id:ebi-a-GCST90001821	Weighted median	3	0.0603681	0.0711127	0.395932	-0.0790127	0.199749	1.06223	0.924028	1.2211
ebi-a-GCST90001821	ebi-a-GCST90018897	Periodontal disease || id:ebi-a-GCST90018897	IgD on IgD+ CD24- B cell || id:ebi-a-GCST90001821	Weighted mode	3	0.104873	0.0826291	0.33208	-0.05708	0.266826	1.11057	0.944518	1.30581
ebi-a-GCST90001833	ebi-a-GCST90018897	Periodontal disease || id:ebi-a-GCST90018897	CD62L on CD62L+ Dendritic Cell || id:ebi-a-GCST90001833	Inverse variance weighted	2	-0.0783847	0.0846636	0.354531	-0.244325	0.087556	0.924609	0.783233	1.0915
ebi-a-GCST90001858	ebi-a-GCST90018897	Periodontal disease || id:ebi-a-GCST90018897	CD3 on CD45RA+ CD4+ T cell || id:ebi-a-GCST90001858	Inverse variance weighted	5	-0.0112076	0.0292612	0.701706	-0.0685596	0.0461444	0.988855	0.933738	1.04723
ebi-a-GCST90001858	ebi-a-GCST90018897	Periodontal disease || id:ebi-a-GCST90018897	CD3 on CD45RA+ CD4+ T cell || id:ebi-a-GCST90001858	MR Egger	5	-0.0267899	0.0674554	0.717825	-0.159002	0.105423	0.973566	0.852994	1.11118
ebi-a-GCST90001858	ebi-a-GCST90018897	Periodontal disease || id:ebi-a-GCST90018897	CD3 on CD45RA+ CD4+ T cell || id:ebi-a-GCST90001858	Weighted median	5	-0.00240332	0.0306804	0.937562	-0.0625368	0.0577302	0.9976	0.939378	1.05943
ebi-a-GCST90001858	ebi-a-GCST90018897	Periodontal disease || id:ebi-a-GCST90018897	CD3 on CD45RA+ CD4+ T cell || id:ebi-a-GCST90001858	Weighted mode	5	-0.0197999	0.0352429	0.604232	-0.0888759	0.0492762	0.980395	0.914959	1.05051
ebi-a-GCST90001950	ebi-a-GCST90018897	Periodontal disease || id:ebi-a-GCST90018897	CD33 on Granulocytic Myeloid-Derived Suppressor Cells || id:ebi-a-GCST90001950	Inverse variance weighted	3	0.00545817	0.0203877	0.788916	-0.0345018	0.0454181	1.00547	0.966087	1.04647
ebi-a-GCST90001950	ebi-a-GCST90018897	Periodontal disease || id:ebi-a-GCST90018897	CD33 on Granulocytic Myeloid-Derived Suppressor Cells || id:ebi-a-GCST90001950	MR Egger	3	0.0505943	0.0357283	0.391429	-0.0194331	0.120622	1.0519	0.980755	1.1282
ebi-a-GCST90001950	ebi-a-GCST90018897	Periodontal disease || id:ebi-a-GCST90018897	CD33 on Granulocytic Myeloid-Derived Suppressor Cells || id:ebi-a-GCST90001950	Weighted median	3	0.0113691	0.0185969	0.540972	-0.0250808	0.047819	1.01143	0.975231	1.04898
ebi-a-GCST90001950	ebi-a-GCST90018897	Periodontal disease || id:ebi-a-GCST90018897	CD33 on Granulocytic Myeloid-Derived Suppressor Cells || id:ebi-a-GCST90001950	Weighted mode	3	0.0139431	0.0199825	0.55753	-0.0252225	0.0531088	1.01404	0.975093	1.05454
ebi-a-GCST90001953	ebi-a-GCST90018897	Periodontal disease || id:ebi-a-GCST90018897	CD33 on CD33dim HLA DR- || id:ebi-a-GCST90001953	Inverse variance weighted	6	0.00967761	0.0167475	0.563363	-0.0231475	0.0425027	1.00972	0.977118	1.04342
ebi-a-GCST90001953	ebi-a-GCST90018897	Periodontal disease || id:ebi-a-GCST90018897	CD33 on CD33dim HLA DR- || id:ebi-a-GCST90001953	MR Egger	6	0.0542694	0.0351209	0.197184	-0.0145675	0.123106	1.05577	0.985538	1.131
ebi-a-GCST90001953	ebi-a-GCST90018897	Periodontal disease || id:ebi-a-GCST90018897	CD33 on CD33dim HLA DR- || id:ebi-a-GCST90001953	Weighted median	6	0.0121732	0.0145172	0.401729	-0.0162805	0.0406268	1.01225	0.983851	1.04146
ebi-a-GCST90001953	ebi-a-GCST90018897	Periodontal disease || id:ebi-a-GCST90018897	CD33 on CD33dim HLA DR- || id:ebi-a-GCST90001953	Weighted mode	6	0.0102727	0.0138563	0.491796	-0.0168856	0.037431	1.01033	0.983256	1.03814
ebi-a-GCST90001989	ebi-a-GCST90018897	Periodontal disease || id:ebi-a-GCST90018897	CD40 on CD14- CD16+ monocyte || id:ebi-a-GCST90001989	Inverse variance weighted	9	-0.0162526	0.0274035	0.553123	-0.0699635	0.0374582	0.983879	0.932428	1.03817
ebi-a-GCST90001989	ebi-a-GCST90018897	Periodontal disease || id:ebi-a-GCST90018897	CD40 on CD14- CD16+ monocyte || id:ebi-a-GCST90001989	MR Egger	9	0.00612628	0.119345	0.960495	-0.22779	0.240043	1.00615	0.796291	1.2713
ebi-a-GCST90001989	ebi-a-GCST90018897	Periodontal disease || id:ebi-a-GCST90018897	CD40 on CD14- CD16+ monocyte || id:ebi-a-GCST90001989	Weighted median	9	-0.0246893	0.0260346	0.342964	-0.0757171	0.0263386	0.975613	0.927078	1.02669
ebi-a-GCST90001989	ebi-a-GCST90018897	Periodontal disease || id:ebi-a-GCST90018897	CD40 on CD14- CD16+ monocyte || id:ebi-a-GCST90001989	Weighted mode	9	-0.0212443	0.0246281	0.413466	-0.0695154	0.0270268	0.97898	0.932846	1.0274
ebi-a-GCST90002017	ebi-a-GCST90018897	Periodontal disease || id:ebi-a-GCST90018897	CCR2 on monocyte || id:ebi-a-GCST90002017	Inverse variance weighted	2	-0.0324092	0.0556938	0.560622	-0.141569	0.0767507	0.96811	0.867995	1.07977
ebi-a-GCST90002024	ebi-a-GCST90018897	Periodontal disease || id:ebi-a-GCST90018897	CD4 on naive CD4+ T cell || id:ebi-a-GCST90002024	Inverse variance weighted	6	-0.00751909	0.0406296	0.853179	-0.0871531	0.0721149	0.992509	0.916537	1.07478
ebi-a-GCST90002024	ebi-a-GCST90018897	Periodontal disease || id:ebi-a-GCST90018897	CD4 on naive CD4+ T cell || id:ebi-a-GCST90002024	MR Egger	6	0.0100281	0.24617	0.969458	-0.472464	0.492521	1.01008	0.623464	1.63644
ebi-a-GCST90002024	ebi-a-GCST90018897	Periodontal disease || id:ebi-a-GCST90018897	CD4 on naive CD4+ T cell || id:ebi-a-GCST90002024	Weighted median	6	-0.0306976	0.0444906	0.490207	-0.117899	0.056504	0.969769	0.888786	1.05813
ebi-a-GCST90002024	ebi-a-GCST90018897	Periodontal disease || id:ebi-a-GCST90018897	CD4 on naive CD4+ T cell || id:ebi-a-GCST90002024	Weighted mode	6	-0.0323505	0.0469926	0.521821	-0.124456	0.0597549	0.968167	0.882977	1.06158
ebi-a-GCST90002037	ebi-a-GCST90018897	Periodontal disease || id:ebi-a-GCST90018897	CD80 on plasmacytoid Dendritic Cell || id:ebi-a-GCST90002037	Inverse variance weighted	2	0.0230171	0.0421062	0.584623	-0.0595111	0.105545	1.02328	0.942225	1.11132
ebi-a-GCST90002038	ebi-a-GCST90018897	Periodontal disease || id:ebi-a-GCST90018897	CD80 on CD62L+ plasmacytoid Dendritic Cell || id:ebi-a-GCST90002038	Inverse variance weighted	2	0.0232342	0.0424454	0.584112	-0.0599589	0.106427	1.02351	0.941803	1.1123
ebi-a-GCST90002100	ebi-a-GCST90018897	Periodontal disease || id:ebi-a-GCST90018897	CD45RA on naive CD8+ T cell || id:ebi-a-GCST90002100	Inverse variance weighted	2	0.119445	0.157231	0.447446	-0.188728	0.427618	1.12687	0.828012	1.5336
ebi-a-GCST90002112	ebi-a-GCST90018897	Periodontal disease || id:ebi-a-GCST90018897	HLA DR on CD33- HLA DR+ || id:ebi-a-GCST90002112	Inverse variance weighted	3	-0.00816139	0.0167029	0.62511	-0.0408991	0.0245763	0.991872	0.959926	1.02488
ebi-a-GCST90002112	ebi-a-GCST90018897	Periodontal disease || id:ebi-a-GCST90018897	HLA DR on CD33- HLA DR+ || id:ebi-a-GCST90002112	MR Egger	3	-0.0412978	0.0301536	0.4015	-0.100399	0.0178032	0.959543	0.904477	1.01796
ebi-a-GCST90002112	ebi-a-GCST90018897	Periodontal disease || id:ebi-a-GCST90018897	HLA DR on CD33- HLA DR+ || id:ebi-a-GCST90002112	Weighted median	3	-0.0098126	0.014848	0.508696	-0.0389147	0.0192895	0.990235	0.961833	1.01948
ebi-a-GCST90002112	ebi-a-GCST90018897	Periodontal disease || id:ebi-a-GCST90018897	HLA DR on CD33- HLA DR+ || id:ebi-a-GCST90002112	Weighted mode	3	-0.0122601	0.0151739	0.503931	-0.0420009	0.0174808	0.987815	0.958869	1.01763
ebi-a-GCST90001458	ebi-a-GCST90018897	Periodontal disease || id:ebi-a-GCST90018897	Myeloid Dendritic Cell Absolute Count || id:ebi-a-GCST90001458	Inverse variance weighted (multiplicative random effects)	3	0.10891	0.150555	0.46944	-0.186178	0.403997	1.11506	0.830126	1.4978
ebi-a-GCST90001458	ebi-a-GCST90018897	Periodontal disease || id:ebi-a-GCST90018897	Myeloid Dendritic Cell Absolute Count || id:ebi-a-GCST90001458	MR Egger	3	0.270617	0.560691	0.713731	-0.828338	1.36957	1.31077	0.436775	3.93367
ebi-a-GCST90001458	ebi-a-GCST90018897	Periodontal disease || id:ebi-a-GCST90018897	Myeloid Dendritic Cell Absolute Count || id:ebi-a-GCST90001458	Weighted median	3	0.141762	0.0780025	0.0691546	-0.0111225	0.294647	1.1523	0.988939	1.34265
ebi-a-GCST90001458	ebi-a-GCST90018897	Periodontal disease || id:ebi-a-GCST90018897	Myeloid Dendritic Cell Absolute Count || id:ebi-a-GCST90001458	Weighted mode	3	0.181133	0.083857	0.163365	0.0167737	0.345493	1.19857	1.01692	1.41269
ebi-a-GCST90001491	ebi-a-GCST90018897	Periodontal disease || id:ebi-a-GCST90018897	CD39+ activated CD4 regulatory T cell %CD4 regulatory T cell || id:ebi-a-GCST90001491	Inverse variance weighted	7	-0.041981	0.0138002	0.00234969	-0.0690293	-0.0149326	0.958888	0.933299	0.985178
ebi-a-GCST90001491	ebi-a-GCST90018897	Periodontal disease || id:ebi-a-GCST90018897	CD39+ activated CD4 regulatory T cell %CD4 regulatory T cell || id:ebi-a-GCST90001491	MR Egger	7	-0.0481801	0.0240719	0.101743	-0.095361	-0.000999204	0.952962	0.909045	0.999001
ebi-a-GCST90001491	ebi-a-GCST90018897	Periodontal disease || id:ebi-a-GCST90018897	CD39+ activated CD4 regulatory T cell %CD4 regulatory T cell || id:ebi-a-GCST90001491	Weighted median	7	-0.0465898	0.0145264	0.00134013	-0.0750615	-0.018118	0.954479	0.927686	0.982045
ebi-a-GCST90001491	ebi-a-GCST90018897	Periodontal disease || id:ebi-a-GCST90018897	CD39+ activated CD4 regulatory T cell %CD4 regulatory T cell || id:ebi-a-GCST90001491	Weighted mode	7	-0.0466139	0.0147499	0.0195578	-0.0755236	-0.0177042	0.954456	0.927258	0.982452
ebi-a-GCST90001535	ebi-a-GCST90018897	Periodontal disease || id:ebi-a-GCST90018897	CD45RA- CD4+ T cell %CD4+ T cell || id:ebi-a-GCST90001535	Inverse variance weighted (multiplicative random effects)	4	-0.0335405	0.0718495	0.640632	-0.174366	0.107285	0.967016	0.83999	1.11325
ebi-a-GCST90001535	ebi-a-GCST90018897	Periodontal disease || id:ebi-a-GCST90018897	CD45RA- CD4+ T cell %CD4+ T cell || id:ebi-a-GCST90001535	MR Egger	4	-0.0662691	0.125226	0.649535	-0.311712	0.179174	0.935879	0.732192	1.19623
ebi-a-GCST90001535	ebi-a-GCST90018897	Periodontal disease || id:ebi-a-GCST90018897	CD45RA- CD4+ T cell %CD4+ T cell || id:ebi-a-GCST90001535	Weighted median	4	-0.0107566	0.0568693	0.849978	-0.12222	0.100707	0.989301	0.884953	1.10595
ebi-a-GCST90001535	ebi-a-GCST90018897	Periodontal disease || id:ebi-a-GCST90018897	CD45RA- CD4+ T cell %CD4+ T cell || id:ebi-a-GCST90001535	Weighted mode	4	0.0318931	0.102159	0.775335	-0.168338	0.232124	1.03241	0.845068	1.26128
ebi-a-GCST90001596	ebi-a-GCST90018897	Periodontal disease || id:ebi-a-GCST90018897	CD8dim T cell Absolute Count || id:ebi-a-GCST90001596	Inverse variance weighted	3	0.130715	0.124173	0.292486	-0.112664	0.374094	1.13964	0.89345	1.45367
ebi-a-GCST90001596	ebi-a-GCST90018897	Periodontal disease || id:ebi-a-GCST90018897	CD8dim T cell Absolute Count || id:ebi-a-GCST90001596	MR Egger	3	0.0292911	0.263995	0.929653	-0.488139	0.546722	1.02972	0.613767	1.72758
ebi-a-GCST90001596	ebi-a-GCST90018897	Periodontal disease || id:ebi-a-GCST90018897	CD8dim T cell Absolute Count || id:ebi-a-GCST90001596	Weighted median	3	0.12875	0.142525	0.366341	-0.150599	0.408098	1.13741	0.860193	1.50395
ebi-a-GCST90001596	ebi-a-GCST90018897	Periodontal disease || id:ebi-a-GCST90018897	CD8dim T cell Absolute Count || id:ebi-a-GCST90001596	Weighted mode	3	0.158174	0.162008	0.431867	-0.159362	0.47571	1.17137	0.852688	1.60916
ebi-a-GCST90001599	ebi-a-GCST90018897	Periodontal disease || id:ebi-a-GCST90018897	CD4-CD8- T cell %T cell || id:ebi-a-GCST90001599	Inverse variance weighted	3	-0.0322022	0.0932797	0.729928	-0.21503	0.150626	0.968311	0.806517	1.16256
ebi-a-GCST90001599	ebi-a-GCST90018897	Periodontal disease || id:ebi-a-GCST90018897	CD4-CD8- T cell %T cell || id:ebi-a-GCST90001599	MR Egger	3	0.293648	0.521669	0.673609	-0.728824	1.31612	1.34131	0.482476	3.72892
ebi-a-GCST90001599	ebi-a-GCST90018897	Periodontal disease || id:ebi-a-GCST90018897	CD4-CD8- T cell %T cell || id:ebi-a-GCST90001599	Weighted median	3	-0.0364475	0.0973632	0.708147	-0.227279	0.154384	0.964209	0.796698	1.16694
ebi-a-GCST90001599	ebi-a-GCST90018897	Periodontal disease || id:ebi-a-GCST90018897	CD4-CD8- T cell %T cell || id:ebi-a-GCST90001599	Weighted mode	3	-0.062314	0.0970542	0.586608	-0.25254	0.127912	0.939588	0.776825	1.13645
ebi-a-GCST90001623	ebi-a-GCST90018897	Periodontal disease || id:ebi-a-GCST90018897	Natural Killer T %lymphocyte || id:ebi-a-GCST90001623	Inverse variance weighted	7	0.0337824	0.0473791	0.475831	-0.0590806	0.126645	1.03436	0.942631	1.13501
ebi-a-GCST90001623	ebi-a-GCST90018897	Periodontal disease || id:ebi-a-GCST90018897	Natural Killer T %lymphocyte || id:ebi-a-GCST90001623	MR Egger	7	-0.0753855	0.137899	0.608105	-0.345667	0.194896	0.927386	0.707748	1.21518
ebi-a-GCST90001623	ebi-a-GCST90018897	Periodontal disease || id:ebi-a-GCST90018897	Natural Killer T %lymphocyte || id:ebi-a-GCST90001623	Weighted median	7	0.0227737	0.0601561	0.705002	-0.0951322	0.14068	1.02304	0.909253	1.15106
ebi-a-GCST90001623	ebi-a-GCST90018897	Periodontal disease || id:ebi-a-GCST90018897	Natural Killer T %lymphocyte || id:ebi-a-GCST90001623	Weighted mode	7	0.0205236	0.0694323	0.777504	-0.115564	0.156611	1.02074	0.890864	1.16954
ebi-a-GCST90001633	ebi-a-GCST90018897	Periodontal disease || id:ebi-a-GCST90018897	CD8dim Natural Killer T Absolute Count || id:ebi-a-GCST90001633	Inverse variance weighted	5	0.0288091	0.0692979	0.677609	-0.107015	0.164633	1.02923	0.898512	1.17896
ebi-a-GCST90001633	ebi-a-GCST90018897	Periodontal disease || id:ebi-a-GCST90018897	CD8dim Natural Killer T Absolute Count || id:ebi-a-GCST90001633	MR Egger	5	-0.0444784	0.161537	0.800927	-0.361092	0.272135	0.956496	0.696915	1.31276
ebi-a-GCST90001633	ebi-a-GCST90018897	Periodontal disease || id:ebi-a-GCST90018897	CD8dim Natural Killer T Absolute Count || id:ebi-a-GCST90001633	Weighted median	5	0.0527229	0.0846895	0.533585	-0.113269	0.218714	1.05414	0.892911	1.24448
ebi-a-GCST90001633	ebi-a-GCST90018897	Periodontal disease || id:ebi-a-GCST90018897	CD8dim Natural Killer T Absolute Count || id:ebi-a-GCST90001633	Weighted mode	5	0.050193	0.0939263	0.621394	-0.133903	0.234289	1.05147	0.874675	1.26401
ebi-a-GCST90001635	ebi-a-GCST90018897	Periodontal disease || id:ebi-a-GCST90018897	CD8dim Natural Killer T %lymphocyte || id:ebi-a-GCST90001635	Inverse variance weighted	6	0.0839112	0.0709508	0.236941	-0.0551523	0.222975	1.08753	0.946341	1.24979
ebi-a-GCST90001635	ebi-a-GCST90018897	Periodontal disease || id:ebi-a-GCST90018897	CD8dim Natural Killer T %lymphocyte || id:ebi-a-GCST90001635	MR Egger	6	-0.0732218	0.145976	0.642297	-0.359334	0.21289	0.929395	0.698141	1.23725
ebi-a-GCST90001635	ebi-a-GCST90018897	Periodontal disease || id:ebi-a-GCST90018897	CD8dim Natural Killer T %lymphocyte || id:ebi-a-GCST90001635	Weighted median	6	0.0612475	0.0764681	0.423158	-0.0886299	0.211125	1.06316	0.915184	1.23507
ebi-a-GCST90001635	ebi-a-GCST90018897	Periodontal disease || id:ebi-a-GCST90018897	CD8dim Natural Killer T %lymphocyte || id:ebi-a-GCST90001635	Weighted mode	6	0.0623886	0.0995025	0.558169	-0.132636	0.257413	1.06438	0.875784	1.29358
ebi-a-GCST90001644	ebi-a-GCST90018897	Periodontal disease || id:ebi-a-GCST90018897	B cell %lymphocyte || id:ebi-a-GCST90001644	Inverse variance weighted	2	-0.00913615	0.0985682	0.926151	-0.20233	0.184058	0.990905	0.816825	1.20209
ebi-a-GCST90001664	ebi-a-GCST90018897	Periodontal disease || id:ebi-a-GCST90018897	CD28+ CD45RA+ CD8dim T cell %T cell || id:ebi-a-GCST90001664	Inverse variance weighted (multiplicative random effects)	6	-0.0188005	0.0495473	0.704356	-0.115913	0.0783121	0.981375	0.890553	1.08146
ebi-a-GCST90001664	ebi-a-GCST90018897	Periodontal disease || id:ebi-a-GCST90018897	CD28+ CD45RA+ CD8dim T cell %T cell || id:ebi-a-GCST90001664	MR Egger	6	-0.0113438	0.0721161	0.88263	-0.152691	0.130004	0.98872	0.858395	1.13883
ebi-a-GCST90001664	ebi-a-GCST90018897	Periodontal disease || id:ebi-a-GCST90018897	CD28+ CD45RA+ CD8dim T cell %T cell || id:ebi-a-GCST90001664	Weighted median	6	-0.0621278	0.0368199	0.0915373	-0.134295	0.0100392	0.939763	0.874332	1.01009
ebi-a-GCST90001664	ebi-a-GCST90018897	Periodontal disease || id:ebi-a-GCST90018897	CD28+ CD45RA+ CD8dim T cell %T cell || id:ebi-a-GCST90001664	Weighted mode	6	-0.0765936	0.0401624	0.114813	-0.155312	0.00212472	0.926266	0.856148	1.00213
ebi-a-GCST90001668	ebi-a-GCST90018897	Periodontal disease || id:ebi-a-GCST90018897	CD28+ CD45RA- CD8dim T cell %CD8dim T cell || id:ebi-a-GCST90001668	Inverse variance weighted	2	-0.0462487	0.134363	0.730691	-0.309601	0.217103	0.954804	0.73374	1.24247
ebi-a-GCST90001671	ebi-a-GCST90018897	Periodontal disease || id:ebi-a-GCST90018897	CD39+ CD8+ T cell %CD8+ T cell || id:ebi-a-GCST90001671	Inverse variance weighted	7	-0.032411	0.0566389	0.56716	-0.143423	0.0786013	0.968109	0.866387	1.08177
ebi-a-GCST90001671	ebi-a-GCST90018897	Periodontal disease || id:ebi-a-GCST90018897	CD39+ CD8+ T cell %CD8+ T cell || id:ebi-a-GCST90001671	MR Egger	7	-0.0835962	0.117665	0.509174	-0.31422	0.147027	0.919803	0.730359	1.15839
ebi-a-GCST90001671	ebi-a-GCST90018897	Periodontal disease || id:ebi-a-GCST90018897	CD39+ CD8+ T cell %CD8+ T cell || id:ebi-a-GCST90001671	Weighted median	7	-0.0289919	0.0647224	0.654195	-0.155848	0.0978641	0.971424	0.855689	1.10281
ebi-a-GCST90001671	ebi-a-GCST90018897	Periodontal disease || id:ebi-a-GCST90018897	CD39+ CD8+ T cell %CD8+ T cell || id:ebi-a-GCST90001671	Weighted mode	7	-0.0402858	0.073526	0.603522	-0.184397	0.103825	0.960515	0.831606	1.10941
ebi-a-GCST90001762	ebi-a-GCST90018897	Periodontal disease || id:ebi-a-GCST90018897	CD20 on IgD+ B cell || id:ebi-a-GCST90001762	Inverse variance weighted	6	-0.025126	0.0443822	0.571307	-0.112115	0.0618632	0.975187	0.893941	1.06382
ebi-a-GCST90001762	ebi-a-GCST90018897	Periodontal disease || id:ebi-a-GCST90018897	CD20 on IgD+ B cell || id:ebi-a-GCST90001762	MR Egger	6	0.457195	0.343958	0.254523	-0.216964	1.13135	1.57964	0.804959	3.09985
ebi-a-GCST90001762	ebi-a-GCST90018897	Periodontal disease || id:ebi-a-GCST90018897	CD20 on IgD+ B cell || id:ebi-a-GCST90001762	Weighted median	6	-0.0131902	0.0489879	0.787733	-0.109206	0.082826	0.986896	0.896545	1.08635
ebi-a-GCST90001762	ebi-a-GCST90018897	Periodontal disease || id:ebi-a-GCST90018897	CD20 on IgD+ B cell || id:ebi-a-GCST90001762	Weighted mode	6	0.000254532	0.0595403	0.996754	-0.116444	0.116953	1.00025	0.89008	1.12407
ebi-a-GCST90001763	ebi-a-GCST90018897	Periodontal disease || id:ebi-a-GCST90018897	CD20 on transitional B cell || id:ebi-a-GCST90001763	Inverse variance weighted	2	0.0308627	0.0439283	0.482324	-0.0552367	0.116962	1.03134	0.946261	1.12408
ebi-a-GCST90001784	ebi-a-GCST90018897	Periodontal disease || id:ebi-a-GCST90018897	CD25 on IgD+ CD38dim B cell || id:ebi-a-GCST90001784	Inverse variance weighted	3	0.0248222	0.0725529	0.732256	-0.117381	0.167026	1.02513	0.889246	1.18178
ebi-a-GCST90001784	ebi-a-GCST90018897	Periodontal disease || id:ebi-a-GCST90018897	CD25 on IgD+ CD38dim B cell || id:ebi-a-GCST90001784	MR Egger	3	-0.0610457	0.173144	0.784209	-0.400408	0.278317	0.94078	0.670046	1.3209
ebi-a-GCST90001784	ebi-a-GCST90018897	Periodontal disease || id:ebi-a-GCST90018897	CD25 on IgD+ CD38dim B cell || id:ebi-a-GCST90001784	Weighted median	3	0.0679001	0.0810938	0.402422	-0.0910437	0.226844	1.07026	0.912978	1.25463
ebi-a-GCST90001784	ebi-a-GCST90018897	Periodontal disease || id:ebi-a-GCST90018897	CD25 on IgD+ CD38dim B cell || id:ebi-a-GCST90001784	Weighted mode	3	0.0698124	0.0845937	0.495988	-0.0959912	0.235616	1.07231	0.908472	1.26569
ebi-a-GCST90001826	ebi-a-GCST90018897	Periodontal disease || id:ebi-a-GCST90018897	IgD on unswitched memory B cell || id:ebi-a-GCST90001826	Inverse variance weighted	4	-0.121602	0.116623	0.297092	-0.350184	0.10698	0.885501	0.704559	1.11291
ebi-a-GCST90001826	ebi-a-GCST90018897	Periodontal disease || id:ebi-a-GCST90018897	IgD on unswitched memory B cell || id:ebi-a-GCST90001826	MR Egger	4	-0.287332	0.975516	0.796102	-2.19934	1.62468	0.750263	0.110876	5.07679
ebi-a-GCST90001826	ebi-a-GCST90018897	Periodontal disease || id:ebi-a-GCST90018897	IgD on unswitched memory B cell || id:ebi-a-GCST90001826	Weighted median	4	-0.122791	0.108735	0.258785	-0.33591	0.0903292	0.884449	0.714687	1.09453
ebi-a-GCST90001826	ebi-a-GCST90018897	Periodontal disease || id:ebi-a-GCST90018897	IgD on unswitched memory B cell || id:ebi-a-GCST90001826	Weighted mode	4	-0.101372	0.0955415	0.366531	-0.288633	0.0858896	0.903597	0.749287	1.08969
ebi-a-GCST90001831	ebi-a-GCST90018897	Periodontal disease || id:ebi-a-GCST90018897	CD62L on CD62L+ myeloid Dendritic Cell || id:ebi-a-GCST90001831	Inverse variance weighted	2	-0.0603727	0.0709319	0.394693	-0.199399	0.0786538	0.941414	0.819223	1.08183
ebi-a-GCST90001834	ebi-a-GCST90018897	Periodontal disease || id:ebi-a-GCST90018897	CD62L on monocyte || id:ebi-a-GCST90001834	Inverse variance weighted	2	0.00997368	0.0429313	0.816292	-0.0741717	0.0941191	1.01002	0.928512	1.09869
ebi-a-GCST90001861	ebi-a-GCST90018897	Periodontal disease || id:ebi-a-GCST90018897	CD3 on CD28+ CD4+ T cell || id:ebi-a-GCST90001861	Inverse variance weighted	2	-0.0182135	0.0446309	0.683207	-0.10569	0.0692632	0.981951	0.899703	1.07172
ebi-a-GCST90001864	ebi-a-GCST90018897	Periodontal disease || id:ebi-a-GCST90018897	CD3 on CD28+ CD45RA+ CD8+ T cell || id:ebi-a-GCST90001864	Inverse variance weighted	3	0.0723238	0.0521892	0.165808	-0.029967	0.174615	1.075	0.970478	1.19079
ebi-a-GCST90001864	ebi-a-GCST90018897	Periodontal disease || id:ebi-a-GCST90018897	CD3 on CD28+ CD45RA+ CD8+ T cell || id:ebi-a-GCST90001864	MR Egger	3	0.117721	0.234635	0.703958	-0.342163	0.577604	1.12493	0.710232	1.78176
ebi-a-GCST90001864	ebi-a-GCST90018897	Periodontal disease || id:ebi-a-GCST90018897	CD3 on CD28+ CD45RA+ CD8+ T cell || id:ebi-a-GCST90001864	Weighted median	3	0.0706078	0.058465	0.227165	-0.0439835	0.185199	1.07316	0.95697	1.20346
ebi-a-GCST90001864	ebi-a-GCST90018897	Periodontal disease || id:ebi-a-GCST90018897	CD3 on CD28+ CD45RA+ CD8+ T cell || id:ebi-a-GCST90001864	Weighted mode	3	0.0963272	0.0715957	0.310731	-0.0440003	0.236655	1.10112	0.956954	1.267
ebi-a-GCST90001865	ebi-a-GCST90018897	Periodontal disease || id:ebi-a-GCST90018897	CD3 on CD28- CD8+ T cell || id:ebi-a-GCST90001865	Inverse variance weighted	2	0.0435963	0.125942	0.729222	-0.203251	0.290443	1.04456	0.816074	1.33702
ebi-a-GCST90001867	ebi-a-GCST90018897	Periodontal disease || id:ebi-a-GCST90018897	CD3 on CD4+ T cell || id:ebi-a-GCST90001867	Inverse variance weighted	2	-0.0642656	0.15737	0.683001	-0.372711	0.24418	0.937756	0.688864	1.27657
ebi-a-GCST90001891	ebi-a-GCST90018897	Periodontal disease || id:ebi-a-GCST90018897	CD28 on CD45RA- CD4 not regulatory T cell || id:ebi-a-GCST90001891	Inverse variance weighted	3	0.00280739	0.0433364	0.948348	-0.082132	0.0877467	1.00281	0.92115	1.09171
ebi-a-GCST90001891	ebi-a-GCST90018897	Periodontal disease || id:ebi-a-GCST90018897	CD28 on CD45RA- CD4 not regulatory T cell || id:ebi-a-GCST90001891	MR Egger	3	-0.0192813	0.107985	0.887513	-0.230931	0.192369	0.980903	0.793794	1.21212
ebi-a-GCST90001891	ebi-a-GCST90018897	Periodontal disease || id:ebi-a-GCST90018897	CD28 on CD45RA- CD4 not regulatory T cell || id:ebi-a-GCST90001891	Weighted median	3	-0.00393014	0.0466542	0.932866	-0.0953725	0.0875122	0.996078	0.909034	1.09146
ebi-a-GCST90001891	ebi-a-GCST90018897	Periodontal disease || id:ebi-a-GCST90018897	CD28 on CD45RA- CD4 not regulatory T cell || id:ebi-a-GCST90001891	Weighted mode	3	-0.0144448	0.0584072	0.827738	-0.128923	0.100033	0.985659	0.879042	1.10521
ebi-a-GCST90001896	ebi-a-GCST90018897	Periodontal disease || id:ebi-a-GCST90018897	CD28 on CD28+ CD45RA+ CD8+ T cell || id:ebi-a-GCST90001896	Inverse variance weighted	3	-0.0168979	0.0677539	0.80305	-0.149696	0.1159	0.983244	0.86097	1.12288
ebi-a-GCST90001896	ebi-a-GCST90018897	Periodontal disease || id:ebi-a-GCST90018897	CD28 on CD28+ CD45RA+ CD8+ T cell || id:ebi-a-GCST90001896	MR Egger	3	0.323856	0.273627	0.446606	-0.212452	0.860165	1.38245	0.808599	2.36355
ebi-a-GCST90001896	ebi-a-GCST90018897	Periodontal disease || id:ebi-a-GCST90018897	CD28 on CD28+ CD45RA+ CD8+ T cell || id:ebi-a-GCST90001896	Weighted median	3	-0.0134554	0.0654857	0.837204	-0.141807	0.114897	0.986635	0.867788	1.12176
ebi-a-GCST90001896	ebi-a-GCST90018897	Periodontal disease || id:ebi-a-GCST90018897	CD28 on CD28+ CD45RA+ CD8+ T cell || id:ebi-a-GCST90001896	Weighted mode	3	0.0116663	0.0724974	0.886942	-0.130429	0.153761	1.01173	0.877719	1.16621
ebi-a-GCST90001911	ebi-a-GCST90018897	Periodontal disease || id:ebi-a-GCST90018897	CD45 on Natural Killer || id:ebi-a-GCST90001911	Inverse variance weighted	3	-0.0128927	0.0849387	0.879354	-0.179373	0.153587	0.98719	0.835794	1.16601
ebi-a-GCST90001911	ebi-a-GCST90018897	Periodontal disease || id:ebi-a-GCST90018897	CD45 on Natural Killer || id:ebi-a-GCST90001911	MR Egger	3	0.527879	0.314595	0.342147	-0.0887262	1.14449	1.69533	0.915096	3.14082
ebi-a-GCST90001911	ebi-a-GCST90018897	Periodontal disease || id:ebi-a-GCST90018897	CD45 on Natural Killer || id:ebi-a-GCST90001911	Weighted median	3	0.0446584	0.0610345	0.464356	-0.0749691	0.164286	1.04567	0.927772	1.17855
ebi-a-GCST90001911	ebi-a-GCST90018897	Periodontal disease || id:ebi-a-GCST90018897	CD45 on Natural Killer || id:ebi-a-GCST90001911	Weighted mode	3	0.059553	0.0722835	0.49662	-0.0821226	0.201229	1.06136	0.921159	1.2229
ebi-a-GCST90001917	ebi-a-GCST90018897	Periodontal disease || id:ebi-a-GCST90018897	CD45 on CD8+ T cell || id:ebi-a-GCST90001917	Inverse variance weighted	2	-0.040373	0.0418719	0.334945	-0.122442	0.041696	0.960431	0.884757	1.04258
ebi-a-GCST90001959	ebi-a-GCST90018897	Periodontal disease || id:ebi-a-GCST90018897	CD4 on HLA DR+ CD4+ T cell || id:ebi-a-GCST90001959	Inverse variance weighted	2	-0.0136992	0.0603673	0.820478	-0.132019	0.104621	0.986394	0.876324	1.11029
ebi-a-GCST90001983	ebi-a-GCST90018897	Periodontal disease || id:ebi-a-GCST90018897	CD14 on CD14+ CD16+ monocyte || id:ebi-a-GCST90001983	Inverse variance weighted	2	-0.0282892	0.0770957	0.713667	-0.179397	0.122818	0.972107	0.835774	1.13068
ebi-a-GCST90002015	ebi-a-GCST90018897	Periodontal disease || id:ebi-a-GCST90018897	CCR2 on plasmacytoid Dendritic Cell || id:ebi-a-GCST90002015	Inverse variance weighted	2	-0.0145147	0.0361334	0.687907	-0.085336	0.0563067	0.98559	0.918204	1.05792
ebi-a-GCST90002025	ebi-a-GCST90018897	Periodontal disease || id:ebi-a-GCST90018897	CD4 on Effector Memory CD4+ T cell || id:ebi-a-GCST90002025	Inverse variance weighted	3	0.156254	0.0521528	0.00273466	0.0540349	0.258474	1.16912	1.05552	1.29495
ebi-a-GCST90002025	ebi-a-GCST90018897	Periodontal disease || id:ebi-a-GCST90018897	CD4 on Effector Memory CD4+ T cell || id:ebi-a-GCST90002025	MR Egger	3	0.173642	0.390785	0.733805	-0.592297	0.939581	1.18963	0.553055	2.55891
ebi-a-GCST90002025	ebi-a-GCST90018897	Periodontal disease || id:ebi-a-GCST90018897	CD4 on Effector Memory CD4+ T cell || id:ebi-a-GCST90002025	Weighted median	3	0.164378	0.0588744	0.00523821	0.048984	0.279772	1.17866	1.0502	1.32283
ebi-a-GCST90002025	ebi-a-GCST90018897	Periodontal disease || id:ebi-a-GCST90018897	CD4 on Effector Memory CD4+ T cell || id:ebi-a-GCST90002025	Weighted mode	3	0.165615	0.0664365	0.130219	0.0353994	0.29583	1.18012	1.03603	1.34424
ebi-a-GCST90002029	ebi-a-GCST90018897	Periodontal disease || id:ebi-a-GCST90018897	CD39 on CD39+ CD8+ T cell || id:ebi-a-GCST90002029	Inverse variance weighted	2	-0.00924825	0.0651265	0.887077	-0.136896	0.1184	0.990794	0.872061	1.12569
ebi-a-GCST90002054	ebi-a-GCST90018897	Periodontal disease || id:ebi-a-GCST90018897	CD8 on Central Memory CD8+ T cell || id:ebi-a-GCST90002054	Inverse variance weighted	4	0.00805936	0.0477043	0.865841	-0.0854411	0.10156	1.00809	0.918107	1.1069
ebi-a-GCST90002054	ebi-a-GCST90018897	Periodontal disease || id:ebi-a-GCST90018897	CD8 on Central Memory CD8+ T cell || id:ebi-a-GCST90002054	MR Egger	4	-0.026997	0.193376	0.901759	-0.406014	0.35202	0.973364	0.666301	1.42194
ebi-a-GCST90002054	ebi-a-GCST90018897	Periodontal disease || id:ebi-a-GCST90018897	CD8 on Central Memory CD8+ T cell || id:ebi-a-GCST90002054	Weighted median	4	0.0136167	0.0548781	0.804036	-0.0939443	0.121178	1.01371	0.910333	1.12883
ebi-a-GCST90002054	ebi-a-GCST90018897	Periodontal disease || id:ebi-a-GCST90018897	CD8 on Central Memory CD8+ T cell || id:ebi-a-GCST90002054	Weighted mode	4	0.0168492	0.062814	0.805902	-0.106266	0.139965	1.01699	0.899185	1.15023
ebi-a-GCST90002058	ebi-a-GCST90018897	Periodontal disease || id:ebi-a-GCST90018897	CD8 on CD8+ T cell || id:ebi-a-GCST90002058	Inverse variance weighted	3	0.0653136	0.0380095	0.0857325	-0.00918494	0.139812	1.06749	0.990857	1.15006
ebi-a-GCST90002058	ebi-a-GCST90018897	Periodontal disease || id:ebi-a-GCST90018897	CD8 on CD8+ T cell || id:ebi-a-GCST90002058	MR Egger	3	-0.0473977	0.0889793	0.688406	-0.221797	0.127002	0.953708	0.801078	1.13542
ebi-a-GCST90002058	ebi-a-GCST90018897	Periodontal disease || id:ebi-a-GCST90018897	CD8 on CD8+ T cell || id:ebi-a-GCST90002058	Weighted median	3	0.0874911	0.0412625	0.0339763	0.00661657	0.168366	1.09143	1.00664	1.18337
ebi-a-GCST90002058	ebi-a-GCST90018897	Periodontal disease || id:ebi-a-GCST90018897	CD8 on CD8+ T cell || id:ebi-a-GCST90002058	Weighted mode	3	0.00790714	0.0485695	0.885638	-0.087289	0.103103	1.00794	0.916412	1.10861
ebi-a-GCST90002061	ebi-a-GCST90018897	Periodontal disease || id:ebi-a-GCST90018897	CD4 on CD39+ CD4+ T cell || id:ebi-a-GCST90002061	Inverse variance weighted	8	-0.065767	0.0250618	0.00868546	-0.114888	-0.0166459	0.936349	0.891466	0.983492
ebi-a-GCST90002061	ebi-a-GCST90018897	Periodontal disease || id:ebi-a-GCST90018897	CD4 on CD39+ CD4+ T cell || id:ebi-a-GCST90002061	MR Egger	8	-0.11123	0.0576343	0.101854	-0.224193	0.00173322	0.894733	0.799161	1.00173
ebi-a-GCST90002061	ebi-a-GCST90018897	Periodontal disease || id:ebi-a-GCST90018897	CD4 on CD39+ CD4+ T cell || id:ebi-a-GCST90002061	Weighted median	8	-0.084722	0.0268718	0.00161698	-0.137391	-0.0320534	0.918768	0.87163	0.968455
ebi-a-GCST90002061	ebi-a-GCST90018897	Periodontal disease || id:ebi-a-GCST90018897	CD4 on CD39+ CD4+ T cell || id:ebi-a-GCST90002061	Weighted mode	8	-0.0820678	0.0274023	0.020086	-0.135776	-0.0283592	0.921209	0.873038	0.972039
ebi-a-GCST90002121	ebi-a-GCST90018897	Periodontal disease || id:ebi-a-GCST90018897	CD8 on CD39+ CD8+ T cell || id:ebi-a-GCST90002121	Inverse variance weighted	5	0.0435753	0.040505	0.282017	-0.0358145	0.122965	1.04454	0.964819	1.13084
ebi-a-GCST90002121	ebi-a-GCST90018897	Periodontal disease || id:ebi-a-GCST90018897	CD8 on CD39+ CD8+ T cell || id:ebi-a-GCST90002121	MR Egger	5	0.284325	0.207071	0.263358	-0.121534	0.690185	1.32887	0.885561	1.99408
ebi-a-GCST90002121	ebi-a-GCST90018897	Periodontal disease || id:ebi-a-GCST90018897	CD8 on CD39+ CD8+ T cell || id:ebi-a-GCST90002121	Weighted median	5	0.0587364	0.0497269	0.237531	-0.0387283	0.156201	1.0605	0.962012	1.16906
ebi-a-GCST90002121	ebi-a-GCST90018897	Periodontal disease || id:ebi-a-GCST90018897	CD8 on CD39+ CD8+ T cell || id:ebi-a-GCST90002121	Weighted mode	5	0.0712098	0.0531481	0.25135	-0.0329605	0.17538	1.07381	0.967577	1.1917
ebi-a-GCST90001462	ebi-a-GCST90018897	Periodontal disease || id:ebi-a-GCST90018897	CD62L- Dendritic Cell Absolute Count || id:ebi-a-GCST90001462	Inverse variance weighted (multiplicative random effects)	5	0.0388449	0.0693574	0.575432	-0.0970955	0.174785	1.03961	0.907469	1.19099
ebi-a-GCST90001462	ebi-a-GCST90018897	Periodontal disease || id:ebi-a-GCST90018897	CD62L- Dendritic Cell Absolute Count || id:ebi-a-GCST90001462	MR Egger	5	0.235406	0.197146	0.318258	-0.150999	0.621812	1.26542	0.859848	1.8623
ebi-a-GCST90001462	ebi-a-GCST90018897	Periodontal disease || id:ebi-a-GCST90018897	CD62L- Dendritic Cell Absolute Count || id:ebi-a-GCST90001462	Weighted median	5	0.0571034	0.059387	0.336277	-0.0592951	0.173502	1.05877	0.942429	1.18946
ebi-a-GCST90001462	ebi-a-GCST90018897	Periodontal disease || id:ebi-a-GCST90018897	CD62L- Dendritic Cell Absolute Count || id:ebi-a-GCST90001462	Weighted mode	5	0.0583656	0.0598699	0.384825	-0.0589795	0.175711	1.0601	0.942726	1.19209
ebi-a-GCST90001482	ebi-a-GCST90018897	Periodontal disease || id:ebi-a-GCST90018897	Resting CD4 regulatory T cell %CD4+ T cell || id:ebi-a-GCST90001482	Inverse variance weighted	6	0.0553677	0.0280072	0.0480513	0.000473727	0.110262	1.05693	1.00047	1.11657
ebi-a-GCST90001482	ebi-a-GCST90018897	Periodontal disease || id:ebi-a-GCST90018897	Resting CD4 regulatory T cell %CD4+ T cell || id:ebi-a-GCST90001482	MR Egger	6	0.0938523	0.0463898	0.113094	0.00292835	0.184776	1.0984	1.00293	1.20295
ebi-a-GCST90001482	ebi-a-GCST90018897	Periodontal disease || id:ebi-a-GCST90018897	Resting CD4 regulatory T cell %CD4+ T cell || id:ebi-a-GCST90001482	Weighted median	6	0.0717559	0.034041	0.0350375	0.00503552	0.138476	1.07439	1.00505	1.14852
ebi-a-GCST90001482	ebi-a-GCST90018897	Periodontal disease || id:ebi-a-GCST90018897	Resting CD4 regulatory T cell %CD4+ T cell || id:ebi-a-GCST90001482	Weighted mode	6	0.0744213	0.0383328	0.109866	-0.000710868	0.149554	1.07726	0.999289	1.16132
ebi-a-GCST90001485	ebi-a-GCST90018897	Periodontal disease || id:ebi-a-GCST90018897	CD39+ resting CD4 regulatory T cell %CD4 regulatory T cell || id:ebi-a-GCST90001485	Inverse variance weighted (multiplicative random effects)	13	-0.0294846	0.0169335	0.0816491	-0.0626744	0.00370511	0.970946	0.939249	1.00371
ebi-a-GCST90001485	ebi-a-GCST90018897	Periodontal disease || id:ebi-a-GCST90018897	CD39+ resting CD4 regulatory T cell %CD4 regulatory T cell || id:ebi-a-GCST90001485	MR Egger	13	-0.0538759	0.0279285	0.0799129	-0.108616	0.000863884	0.94755	0.897075	1.00086
ebi-a-GCST90001485	ebi-a-GCST90018897	Periodontal disease || id:ebi-a-GCST90018897	CD39+ resting CD4 regulatory T cell %CD4 regulatory T cell || id:ebi-a-GCST90001485	Weighted median	13	-0.0491733	0.0153634	0.00137107	-0.0792856	-0.019061	0.952016	0.923776	0.98112
ebi-a-GCST90001485	ebi-a-GCST90018897	Periodontal disease || id:ebi-a-GCST90018897	CD39+ resting CD4 regulatory T cell %CD4 regulatory T cell || id:ebi-a-GCST90001485	Weighted mode	13	-0.0495703	0.0147019	0.00555271	-0.078386	-0.0207547	0.951638	0.924607	0.979459
ebi-a-GCST90001503	ebi-a-GCST90018897	Periodontal disease || id:ebi-a-GCST90018897	Activated & secreting CD4 regulatory T cell %CD4+ T cell || id:ebi-a-GCST90001503	Inverse variance weighted	9	-0.0435223	0.0329489	0.186534	-0.108102	0.0210576	0.957411	0.897536	1.02128
ebi-a-GCST90001503	ebi-a-GCST90018897	Periodontal disease || id:ebi-a-GCST90018897	Activated & secreting CD4 regulatory T cell %CD4+ T cell || id:ebi-a-GCST90001503	MR Egger	9	-0.0352464	0.0419393	0.428445	-0.117447	0.0469546	0.965368	0.889187	1.04807
ebi-a-GCST90001503	ebi-a-GCST90018897	Periodontal disease || id:ebi-a-GCST90018897	Activated & secreting CD4 regulatory T cell %CD4+ T cell || id:ebi-a-GCST90001503	Weighted median	9	-0.0667338	0.0387343	0.0849137	-0.142653	0.00918543	0.935444	0.867055	1.00923
ebi-a-GCST90001503	ebi-a-GCST90018897	Periodontal disease || id:ebi-a-GCST90018897	Activated & secreting CD4 regulatory T cell %CD4+ T cell || id:ebi-a-GCST90001503	Weighted mode	9	-0.0653203	0.0674884	0.361453	-0.197597	0.0669569	0.936767	0.8207	1.06925
ebi-a-GCST90001512	ebi-a-GCST90018897	Periodontal disease || id:ebi-a-GCST90018897	CD25++ CD45RA- CD4 not regulatory T cell %T cell || id:ebi-a-GCST90001512	Inverse variance weighted (multiplicative random effects)	3	-0.0195377	0.0862146	0.820721	-0.188518	0.149443	0.980652	0.828185	1.16119
ebi-a-GCST90001512	ebi-a-GCST90018897	Periodontal disease || id:ebi-a-GCST90018897	CD25++ CD45RA- CD4 not regulatory T cell %T cell || id:ebi-a-GCST90001512	MR Egger	3	-0.0521465	0.343213	0.904008	-0.724844	0.620551	0.94919	0.4844	1.85995
ebi-a-GCST90001512	ebi-a-GCST90018897	Periodontal disease || id:ebi-a-GCST90018897	CD25++ CD45RA- CD4 not regulatory T cell %T cell || id:ebi-a-GCST90001512	Weighted median	3	-0.0250182	0.0681363	0.713485	-0.158565	0.108529	0.975292	0.853367	1.11464
ebi-a-GCST90001512	ebi-a-GCST90018897	Periodontal disease || id:ebi-a-GCST90018897	CD25++ CD45RA- CD4 not regulatory T cell %T cell || id:ebi-a-GCST90001512	Weighted mode	3	0.031343	0.125345	0.825885	-0.214332	0.277018	1.03184	0.80708	1.31919
ebi-a-GCST90001524	ebi-a-GCST90018897	Periodontal disease || id:ebi-a-GCST90018897	Granulocytic Myeloid-Derived Suppressor Cells Absolute Count || id:ebi-a-GCST90001524	Inverse variance weighted	2	0.044831	0.0570002	0.431571	-0.0668894	0.156551	1.04585	0.935299	1.16947
ebi-a-GCST90001543	ebi-a-GCST90018897	Periodontal disease || id:ebi-a-GCST90018897	Effector Memory CD4+ T cell %CD4+ T cell || id:ebi-a-GCST90001543	Inverse variance weighted	2	-0.0994819	0.16129	0.537375	-0.415611	0.216647	0.905306	0.659937	1.24191
ebi-a-GCST90001551	ebi-a-GCST90018897	Periodontal disease || id:ebi-a-GCST90018897	Naive CD8+ T cell Absolute Count || id:ebi-a-GCST90001551	Inverse variance weighted	2	0.0945164	0.0797636	0.236034	-0.0618202	0.250853	1.09913	0.940052	1.28512
ebi-a-GCST90001613	ebi-a-GCST90018897	Periodontal disease || id:ebi-a-GCST90018897	CD4-CD8- T cell %leukocyte || id:ebi-a-GCST90001613	Inverse variance weighted	4	-0.0173224	0.0831056	0.834887	-0.180209	0.145565	0.982827	0.835095	1.15669
ebi-a-GCST90001613	ebi-a-GCST90018897	Periodontal disease || id:ebi-a-GCST90018897	CD4-CD8- T cell %leukocyte || id:ebi-a-GCST90001613	MR Egger	4	-0.0273593	0.277052	0.930342	-0.570381	0.515662	0.973012	0.56531	1.67475
ebi-a-GCST90001613	ebi-a-GCST90018897	Periodontal disease || id:ebi-a-GCST90018897	CD4-CD8- T cell %leukocyte || id:ebi-a-GCST90001613	Weighted median	4	-0.0199178	0.0911651	0.827055	-0.198601	0.158766	0.980279	0.819877	1.17206
ebi-a-GCST90001613	ebi-a-GCST90018897	Periodontal disease || id:ebi-a-GCST90018897	CD4-CD8- T cell %leukocyte || id:ebi-a-GCST90001613	Weighted mode	4	-0.0621418	0.100139	0.578844	-0.258414	0.134131	0.93975	0.772275	1.14354
ebi-a-GCST90001628	ebi-a-GCST90018897	Periodontal disease || id:ebi-a-GCST90018897	HLA DR+ CD8+ T cell %T cell || id:ebi-a-GCST90001628	Inverse variance weighted	4	-0.0335697	0.0384065	0.382084	-0.108847	0.041707	0.966987	0.896868	1.04259
ebi-a-GCST90001628	ebi-a-GCST90018897	Periodontal disease || id:ebi-a-GCST90018897	HLA DR+ CD8+ T cell %T cell || id:ebi-a-GCST90001628	MR Egger	4	-0.103976	0.0734694	0.292638	-0.247976	0.0400236	0.901247	0.780378	1.04084
ebi-a-GCST90001628	ebi-a-GCST90018897	Periodontal disease || id:ebi-a-GCST90018897	HLA DR+ CD8+ T cell %T cell || id:ebi-a-GCST90001628	Weighted median	4	-0.0370581	0.0398033	0.351838	-0.115073	0.0409565	0.96362	0.891301	1.04181
ebi-a-GCST90001628	ebi-a-GCST90018897	Periodontal disease || id:ebi-a-GCST90018897	HLA DR+ CD8+ T cell %T cell || id:ebi-a-GCST90001628	Weighted mode	4	-0.0424435	0.0401785	0.368343	-0.121193	0.0363064	0.958445	0.885863	1.03697
ebi-a-GCST90001643	ebi-a-GCST90018897	Periodontal disease || id:ebi-a-GCST90018897	B cell %CD3- lymphocyte || id:ebi-a-GCST90001643	Inverse variance weighted	3	0.00913357	0.0172303	0.596051	-0.0246378	0.0429049	1.00918	0.975663	1.04384
ebi-a-GCST90001643	ebi-a-GCST90018897	Periodontal disease || id:ebi-a-GCST90018897	B cell %CD3- lymphocyte || id:ebi-a-GCST90001643	MR Egger	3	0.0114722	0.0198901	0.666938	-0.0275123	0.0504568	1.01154	0.972863	1.05175
ebi-a-GCST90001643	ebi-a-GCST90018897	Periodontal disease || id:ebi-a-GCST90018897	B cell %CD3- lymphocyte || id:ebi-a-GCST90001643	Weighted median	3	0.0102653	0.0189242	0.587515	-0.0268262	0.0473568	1.01032	0.97353	1.0485
ebi-a-GCST90001643	ebi-a-GCST90018897	Periodontal disease || id:ebi-a-GCST90018897	B cell %CD3- lymphocyte || id:ebi-a-GCST90001643	Weighted mode	3	0.0108143	0.0169989	0.589752	-0.0225035	0.0441321	1.01087	0.977748	1.04512
ebi-a-GCST90001661	ebi-a-GCST90018897	Periodontal disease || id:ebi-a-GCST90018897	CD28- CD8dim T cell %T cell || id:ebi-a-GCST90001661	Inverse variance weighted	3	0.00842514	0.0668654	0.899731	-0.122631	0.139481	1.00846	0.88459	1.14968
ebi-a-GCST90001661	ebi-a-GCST90018897	Periodontal disease || id:ebi-a-GCST90018897	CD28- CD8dim T cell %T cell || id:ebi-a-GCST90001661	MR Egger	3	-0.254307	0.360749	0.609094	-0.961376	0.452762	0.775454	0.382367	1.57265
ebi-a-GCST90001661	ebi-a-GCST90018897	Periodontal disease || id:ebi-a-GCST90018897	CD28- CD8dim T cell %T cell || id:ebi-a-GCST90001661	Weighted median	3	0.0298284	0.0599348	0.618709	-0.0876439	0.147301	1.03028	0.916087	1.1587
ebi-a-GCST90001661	ebi-a-GCST90018897	Periodontal disease || id:ebi-a-GCST90018897	CD28- CD8dim T cell %T cell || id:ebi-a-GCST90001661	Weighted mode	3	0.0303034	0.0618612	0.672695	-0.0909445	0.151551	1.03077	0.913068	1.16364
ebi-a-GCST90001690	ebi-a-GCST90018897	Periodontal disease || id:ebi-a-GCST90018897	CD28+ CD45RA+ CD8+ T cell Absolute Count || id:ebi-a-GCST90001690	Inverse variance weighted	3	-0.0347233	0.0858085	0.685727	-0.202908	0.133461	0.965873	0.816353	1.14278
ebi-a-GCST90001690	ebi-a-GCST90018897	Periodontal disease || id:ebi-a-GCST90018897	CD28+ CD45RA+ CD8+ T cell Absolute Count || id:ebi-a-GCST90001690	MR Egger	3	-0.399366	0.75428	0.690003	-1.87776	1.07902	0.670745	0.152933	2.94181
ebi-a-GCST90001690	ebi-a-GCST90018897	Periodontal disease || id:ebi-a-GCST90018897	CD28+ CD45RA+ CD8+ T cell Absolute Count || id:ebi-a-GCST90001690	Weighted median	3	-0.0186318	0.0923446	0.840102	-0.199627	0.162364	0.981541	0.819036	1.17629
ebi-a-GCST90001690	ebi-a-GCST90018897	Periodontal disease || id:ebi-a-GCST90018897	CD28+ CD45RA+ CD8+ T cell Absolute Count || id:ebi-a-GCST90001690	Weighted mode	3	-0.0187582	0.0969928	0.864508	-0.208864	0.171348	0.981417	0.811506	1.1869
ebi-a-GCST90001747	ebi-a-GCST90018897	Periodontal disease || id:ebi-a-GCST90018897	CD20 on IgD+ CD24- B cell || id:ebi-a-GCST90001747	Inverse variance weighted	5	-0.051661	0.0448387	0.249258	-0.139545	0.0362228	0.949651	0.869754	1.03689
ebi-a-GCST90001747	ebi-a-GCST90018897	Periodontal disease || id:ebi-a-GCST90018897	CD20 on IgD+ CD24- B cell || id:ebi-a-GCST90001747	MR Egger	5	0.411342	0.314414	0.281988	-0.204909	1.02759	1.50884	0.814722	2.79433
ebi-a-GCST90001747	ebi-a-GCST90018897	Periodontal disease || id:ebi-a-GCST90018897	CD20 on IgD+ CD24- B cell || id:ebi-a-GCST90001747	Weighted median	5	-0.0281331	0.0502796	0.575798	-0.126681	0.0704149	0.972259	0.881015	1.07295
ebi-a-GCST90001747	ebi-a-GCST90018897	Periodontal disease || id:ebi-a-GCST90018897	CD20 on IgD+ CD24- B cell || id:ebi-a-GCST90001747	Weighted mode	5	-0.0152827	0.0534663	0.789195	-0.120077	0.0895113	0.984834	0.886852	1.09364
ebi-a-GCST90001753	ebi-a-GCST90018897	Periodontal disease || id:ebi-a-GCST90018897	CD20 on IgD- CD24- B cell || id:ebi-a-GCST90001753	Inverse variance weighted	2	-0.00848431	0.0690566	0.902218	-0.143835	0.126867	0.991552	0.86603	1.13527
ebi-a-GCST90001755	ebi-a-GCST90018897	Periodontal disease || id:ebi-a-GCST90018897	CD20 on IgD- CD38- B cell || id:ebi-a-GCST90001755	Inverse variance weighted	4	0.08857	0.0762541	0.245434	-0.0608881	0.238028	1.09261	0.940929	1.26874
ebi-a-GCST90001755	ebi-a-GCST90018897	Periodontal disease || id:ebi-a-GCST90018897	CD20 on IgD- CD38- B cell || id:ebi-a-GCST90001755	MR Egger	4	-0.53867	1.05554	0.660567	-2.60752	1.53018	0.583524	0.0737171	4.61901
ebi-a-GCST90001755	ebi-a-GCST90018897	Periodontal disease || id:ebi-a-GCST90018897	CD20 on IgD- CD38- B cell || id:ebi-a-GCST90001755	Weighted median	4	0.087553	0.0614377	0.154137	-0.0328648	0.207971	1.0915	0.967669	1.23118
ebi-a-GCST90001755	ebi-a-GCST90018897	Periodontal disease || id:ebi-a-GCST90018897	CD20 on IgD- CD38- B cell || id:ebi-a-GCST90001755	Weighted mode	4	0.0420327	0.0633167	0.554247	-0.0820681	0.166134	1.04293	0.921209	1.18073
ebi-a-GCST90001759	ebi-a-GCST90018897	Periodontal disease || id:ebi-a-GCST90018897	CD20 on naive-mature B cell || id:ebi-a-GCST90001759	Inverse variance weighted	7	-0.0213205	0.039295	0.587423	-0.0983386	0.0556977	0.978905	0.906342	1.05728
ebi-a-GCST90001759	ebi-a-GCST90018897	Periodontal disease || id:ebi-a-GCST90018897	CD20 on naive-mature B cell || id:ebi-a-GCST90001759	MR Egger	7	0.198452	0.242339	0.450094	-0.276532	0.673436	1.21951	0.75841	1.96096
ebi-a-GCST90001759	ebi-a-GCST90018897	Periodontal disease || id:ebi-a-GCST90018897	CD20 on naive-mature B cell || id:ebi-a-GCST90001759	Weighted median	7	-0.0089117	0.0450573	0.843212	-0.097224	0.0794006	0.991128	0.907353	1.08264
ebi-a-GCST90001759	ebi-a-GCST90018897	Periodontal disease || id:ebi-a-GCST90018897	CD20 on naive-mature B cell || id:ebi-a-GCST90001759	Weighted mode	7	0.000543241	0.0604992	0.993127	-0.118035	0.119122	1.00054	0.888665	1.12651
ebi-a-GCST90001783	ebi-a-GCST90018897	Periodontal disease || id:ebi-a-GCST90018897	CD25 on IgD+ CD38+ B cell || id:ebi-a-GCST90001783	Inverse variance weighted	2	-0.0717612	0.0986508	0.466965	-0.265117	0.121594	0.930753	0.767116	1.1293
ebi-a-GCST90001789	ebi-a-GCST90018897	Periodontal disease || id:ebi-a-GCST90018897	CD25 on IgD- CD38dim B cell || id:ebi-a-GCST90001789	Inverse variance weighted	3	0.00852559	0.0531305	0.872515	-0.0956101	0.112661	1.00856	0.908818	1.11925
ebi-a-GCST90001789	ebi-a-GCST90018897	Periodontal disease || id:ebi-a-GCST90018897	CD25 on IgD- CD38dim B cell || id:ebi-a-GCST90001789	MR Egger	3	0.193838	0.166867	0.452486	-0.133221	0.520897	1.2139	0.875272	1.68354
ebi-a-GCST90001789	ebi-a-GCST90018897	Periodontal disease || id:ebi-a-GCST90018897	CD25 on IgD- CD38dim B cell || id:ebi-a-GCST90001789	Weighted median	3	0.0355797	0.0546943	0.515357	-0.0716212	0.142781	1.03622	0.930883	1.15348
ebi-a-GCST90001789	ebi-a-GCST90018897	Periodontal disease || id:ebi-a-GCST90018897	CD25 on IgD- CD38dim B cell || id:ebi-a-GCST90001789	Weighted mode	3	0.0479539	0.0661539	0.54386	-0.0817077	0.177616	1.04912	0.921541	1.19437
ebi-a-GCST90001793	ebi-a-GCST90018897	Periodontal disease || id:ebi-a-GCST90018897	CD25 on switched memory B cell || id:ebi-a-GCST90001793	Inverse variance weighted	3	0.0288444	0.0414328	0.48632	-0.0523638	0.110053	1.02926	0.948984	1.11634
ebi-a-GCST90001793	ebi-a-GCST90018897	Periodontal disease || id:ebi-a-GCST90018897	CD25 on switched memory B cell || id:ebi-a-GCST90001793	MR Egger	3	0.0902941	0.298901	0.813234	-0.495551	0.676139	1.0945	0.609235	1.96627
ebi-a-GCST90001793	ebi-a-GCST90018897	Periodontal disease || id:ebi-a-GCST90018897	CD25 on switched memory B cell || id:ebi-a-GCST90001793	Weighted median	3	0.0573092	0.0490099	0.242267	-0.0387502	0.153369	1.05898	0.961991	1.16575
ebi-a-GCST90001793	ebi-a-GCST90018897	Periodontal disease || id:ebi-a-GCST90018897	CD25 on switched memory B cell || id:ebi-a-GCST90001793	Weighted mode	3	0.0850317	0.0656795	0.324762	-0.0437002	0.213764	1.08875	0.957241	1.23833
ebi-a-GCST90001794	ebi-a-GCST90018897	Periodontal disease || id:ebi-a-GCST90018897	CD25 on IgD+ B cell || id:ebi-a-GCST90001794	Inverse variance weighted	2	-0.0701386	0.0937581	0.454411	-0.253905	0.113627	0.932265	0.775766	1.12033
ebi-a-GCST90001839	ebi-a-GCST90018897	Periodontal disease || id:ebi-a-GCST90018897	CD3 on Effector Memory CD8+ T cell || id:ebi-a-GCST90001839	Inverse variance weighted	3	-0.0389391	0.0430616	0.365855	-0.12334	0.0454616	0.961809	0.883963	1.04651
ebi-a-GCST90001839	ebi-a-GCST90018897	Periodontal disease || id:ebi-a-GCST90018897	CD3 on Effector Memory CD8+ T cell || id:ebi-a-GCST90001839	MR Egger	3	0.00273753	0.18029	0.990334	-0.350632	0.356107	1.00274	0.704243	1.42776
ebi-a-GCST90001839	ebi-a-GCST90018897	Periodontal disease || id:ebi-a-GCST90018897	CD3 on Effector Memory CD8+ T cell || id:ebi-a-GCST90001839	Weighted median	3	-0.0463705	0.0476721	0.330704	-0.139808	0.0470668	0.954688	0.869525	1.04819
ebi-a-GCST90001839	ebi-a-GCST90018897	Periodontal disease || id:ebi-a-GCST90018897	CD3 on Effector Memory CD8+ T cell || id:ebi-a-GCST90001839	Weighted mode	3	-0.0497503	0.0478022	0.407281	-0.143443	0.043942	0.951467	0.866371	1.04492
ebi-a-GCST90001840	ebi-a-GCST90018897	Periodontal disease || id:ebi-a-GCST90018897	CD3 on Terminally Differentiated CD8+ T cell || id:ebi-a-GCST90001840	Inverse variance weighted	2	0.0765503	0.114614	0.504199	-0.148093	0.301193	1.07956	0.862351	1.35147
ebi-a-GCST90001981	ebi-a-GCST90018897	Periodontal disease || id:ebi-a-GCST90018897	CD40 on CD14+ CD16+ monocyte || id:ebi-a-GCST90001981	Inverse variance weighted	5	-0.028715	0.0256074	0.262136	-0.0789056	0.0214755	0.971693	0.924127	1.02171
ebi-a-GCST90001981	ebi-a-GCST90018897	Periodontal disease || id:ebi-a-GCST90018897	CD40 on CD14+ CD16+ monocyte || id:ebi-a-GCST90001981	MR Egger	5	-0.060457	0.0760433	0.484684	-0.209502	0.0885878	0.941334	0.810988	1.09263
ebi-a-GCST90001981	ebi-a-GCST90018897	Periodontal disease || id:ebi-a-GCST90018897	CD40 on CD14+ CD16+ monocyte || id:ebi-a-GCST90001981	Weighted median	5	-0.0420488	0.0268842	0.117801	-0.0947417	0.0106442	0.958823	0.909608	1.0107
ebi-a-GCST90001981	ebi-a-GCST90018897	Periodontal disease || id:ebi-a-GCST90018897	CD40 on CD14+ CD16+ monocyte || id:ebi-a-GCST90001981	Weighted mode	5	-0.0372787	0.0279847	0.253655	-0.0921288	0.0175714	0.963408	0.911988	1.01773
ebi-a-GCST90001991	ebi-a-GCST90018897	Periodontal disease || id:ebi-a-GCST90018897	HLA DR on CD14+ monocyte || id:ebi-a-GCST90001991	Inverse variance weighted	4	-0.0371562	0.0284937	0.192229	-0.0930038	0.0186915	0.963526	0.91119	1.01887
ebi-a-GCST90001991	ebi-a-GCST90018897	Periodontal disease || id:ebi-a-GCST90018897	HLA DR on CD14+ monocyte || id:ebi-a-GCST90001991	MR Egger	4	-0.0777819	0.098341	0.511876	-0.27053	0.114967	0.925166	0.762975	1.12184
ebi-a-GCST90001991	ebi-a-GCST90018897	Periodontal disease || id:ebi-a-GCST90018897	HLA DR on CD14+ monocyte || id:ebi-a-GCST90001991	Weighted median	4	-0.055299	0.0220048	0.0119694	-0.0984284	-0.0121696	0.946202	0.906261	0.987904
ebi-a-GCST90001991	ebi-a-GCST90018897	Periodontal disease || id:ebi-a-GCST90018897	HLA DR on CD14+ monocyte || id:ebi-a-GCST90001991	Weighted mode	4	-0.0532554	0.0222231	0.0961857	-0.0968127	-0.00969811	0.948138	0.907726	0.990349
ebi-a-GCST90001997	ebi-a-GCST90018897	Periodontal disease || id:ebi-a-GCST90018897	CX3CR1 on CD14+ CD16- monocyte || id:ebi-a-GCST90001997	Inverse variance weighted	3	0.0558183	0.0291613	0.0556044	-0.00133781	0.112974	1.05741	0.998663	1.1196
ebi-a-GCST90001997	ebi-a-GCST90018897	Periodontal disease || id:ebi-a-GCST90018897	CX3CR1 on CD14+ CD16- monocyte || id:ebi-a-GCST90001997	MR Egger	3	0.147997	0.17101	0.545845	-0.187183	0.483177	1.15951	0.829292	1.62122
ebi-a-GCST90001997	ebi-a-GCST90018897	Periodontal disease || id:ebi-a-GCST90018897	CX3CR1 on CD14+ CD16- monocyte || id:ebi-a-GCST90001997	Weighted median	3	0.0587042	0.030368	0.0532241	-0.00081695	0.118225	1.06046	0.999183	1.1255
ebi-a-GCST90001997	ebi-a-GCST90018897	Periodontal disease || id:ebi-a-GCST90018897	CX3CR1 on CD14+ CD16- monocyte || id:ebi-a-GCST90001997	Weighted mode	3	0.0592161	0.0366233	0.247291	-0.0125655	0.130998	1.061	0.987513	1.13997
ebi-a-GCST90002055	ebi-a-GCST90018897	Periodontal disease || id:ebi-a-GCST90018897	CD8 on naive CD8+ T cell || id:ebi-a-GCST90002055	Inverse variance weighted	3	0.0306246	0.0482889	0.525954	-0.0640217	0.125271	1.0311	0.937985	1.13346
ebi-a-GCST90002055	ebi-a-GCST90018897	Periodontal disease || id:ebi-a-GCST90018897	CD8 on naive CD8+ T cell || id:ebi-a-GCST90002055	MR Egger	3	0.0895537	0.184403	0.712187	-0.271876	0.450983	1.09369	0.761949	1.56985
ebi-a-GCST90002055	ebi-a-GCST90018897	Periodontal disease || id:ebi-a-GCST90018897	CD8 on naive CD8+ T cell || id:ebi-a-GCST90002055	Weighted median	3	0.0390437	0.0475073	0.411165	-0.0540707	0.132158	1.03982	0.947365	1.14129
ebi-a-GCST90002055	ebi-a-GCST90018897	Periodontal disease || id:ebi-a-GCST90018897	CD8 on naive CD8+ T cell || id:ebi-a-GCST90002055	Weighted mode	3	0.0489819	0.0522967	0.44783	-0.0535195	0.151483	1.0502	0.947887	1.16356
ebi-a-GCST90002109	ebi-a-GCST90018897	Periodontal disease || id:ebi-a-GCST90018897	HLA DR on CD33+ HLA DR+ CD14dim || id:ebi-a-GCST90002109	Inverse variance weighted (multiplicative random effects)	3	-0.050497	0.0550735	0.359193	-0.158441	0.057447	0.950757	0.853473	1.05913
ebi-a-GCST90002109	ebi-a-GCST90018897	Periodontal disease || id:ebi-a-GCST90018897	HLA DR on CD33+ HLA DR+ CD14dim || id:ebi-a-GCST90002109	MR Egger	3	-0.35789	0.22368	0.355614	-0.796302	0.0805228	0.69915	0.450993	1.08385
ebi-a-GCST90002109	ebi-a-GCST90018897	Periodontal disease || id:ebi-a-GCST90018897	HLA DR on CD33+ HLA DR+ CD14dim || id:ebi-a-GCST90002109	Weighted median	3	-0.0472923	0.0297261	0.111624	-0.105555	0.0109708	0.953809	0.899825	1.01103
ebi-a-GCST90002109	ebi-a-GCST90018897	Periodontal disease || id:ebi-a-GCST90018897	HLA DR on CD33+ HLA DR+ CD14dim || id:ebi-a-GCST90002109	Weighted mode	3	-0.0534107	0.0302195	0.21919	-0.112641	0.00581957	0.947991	0.893471	1.00584
ebi-a-GCST90002116	ebi-a-GCST90018897	Periodontal disease || id:ebi-a-GCST90018897	HLA DR on B cell || id:ebi-a-GCST90002116	Inverse variance weighted	8	0.0215235	0.0148183	0.146365	-0.0075204	0.0505675	1.02176	0.992508	1.05187
ebi-a-GCST90002116	ebi-a-GCST90018897	Periodontal disease || id:ebi-a-GCST90018897	HLA DR on B cell || id:ebi-a-GCST90002116	MR Egger	8	0.028432	0.0387985	0.491299	-0.0476131	0.104477	1.02884	0.953503	1.11013
ebi-a-GCST90002116	ebi-a-GCST90018897	Periodontal disease || id:ebi-a-GCST90018897	HLA DR on B cell || id:ebi-a-GCST90002116	Weighted median	8	0.0330666	0.0195552	0.0908485	-0.00526153	0.0713947	1.03362	0.994752	1.07401
ebi-a-GCST90002116	ebi-a-GCST90018897	Periodontal disease || id:ebi-a-GCST90018897	HLA DR on B cell || id:ebi-a-GCST90002116	Weighted mode	8	0.034092	0.0185437	0.108589	-0.00225371	0.0704377	1.03468	0.997749	1.07298
ebi-a-GCST90001426	ebi-a-GCST90018897	Periodontal disease || id:ebi-a-GCST90018897	IgD- CD38dim B cell %lymphocyte || id:ebi-a-GCST90001426	Inverse variance weighted	2	-0.106496	0.104689	0.309029	-0.311686	0.0986942	0.898979	0.732211	1.10373
ebi-a-GCST90001450	ebi-a-GCST90018897	Periodontal disease || id:ebi-a-GCST90018897	CD62L- monocyte Absolute Count || id:ebi-a-GCST90001450	Inverse variance weighted	3	-0.114812	0.0809015	0.155854	-0.273379	0.0437553	0.891534	0.760805	1.04473
ebi-a-GCST90001450	ebi-a-GCST90018897	Periodontal disease || id:ebi-a-GCST90018897	CD62L- monocyte Absolute Count || id:ebi-a-GCST90001450	MR Egger	3	0.119001	0.36374	0.798711	-0.593929	0.831932	1.12637	0.552153	2.29775
ebi-a-GCST90001450	ebi-a-GCST90018897	Periodontal disease || id:ebi-a-GCST90018897	CD62L- monocyte Absolute Count || id:ebi-a-GCST90001450	Weighted median	3	-0.113098	0.0855438	0.186133	-0.280764	0.0545679	0.893063	0.755207	1.05608
ebi-a-GCST90001450	ebi-a-GCST90018897	Periodontal disease || id:ebi-a-GCST90018897	CD62L- monocyte Absolute Count || id:ebi-a-GCST90001450	Weighted mode	3	-0.0922452	0.0889438	0.408626	-0.266575	0.0820847	0.911882	0.765999	1.08555
ebi-a-GCST90001497	ebi-a-GCST90018897	Periodontal disease || id:ebi-a-GCST90018897	CD39+ secreting CD4 regulatory T cell %CD4 regulatory T cell || id:ebi-a-GCST90001497	Inverse variance weighted	8	-0.0371535	0.0124031	0.00274002	-0.0614636	-0.0128434	0.963528	0.940387	0.987239
ebi-a-GCST90001497	ebi-a-GCST90018897	Periodontal disease || id:ebi-a-GCST90018897	CD39+ secreting CD4 regulatory T cell %CD4 regulatory T cell || id:ebi-a-GCST90001497	MR Egger	8	-0.041749	0.0212649	0.0972509	-0.0834282	-6.99062e-05	0.95911	0.919957	0.99993
ebi-a-GCST90001497	ebi-a-GCST90018897	Periodontal disease || id:ebi-a-GCST90018897	CD39+ secreting CD4 regulatory T cell %CD4 regulatory T cell || id:ebi-a-GCST90001497	Weighted median	8	-0.0421989	0.0131866	0.00137366	-0.0680447	-0.0163531	0.958679	0.934219	0.98378
ebi-a-GCST90001497	ebi-a-GCST90018897	Periodontal disease || id:ebi-a-GCST90018897	CD39+ secreting CD4 regulatory T cell %CD4 regulatory T cell || id:ebi-a-GCST90001497	Weighted mode	8	-0.0414194	0.0146533	0.0255292	-0.0701399	-0.012699	0.959427	0.932263	0.987381
ebi-a-GCST90001510	ebi-a-GCST90018897	Periodontal disease || id:ebi-a-GCST90018897	CD25++ CD45RA- CD4 not regulatory T cell Absolute Count || id:ebi-a-GCST90001510	Inverse variance weighted	2	-0.161266	0.0852235	0.0584553	-0.328304	0.00577234	0.851066	0.720144	1.00579
ebi-a-GCST90001516	ebi-a-GCST90018897	Periodontal disease || id:ebi-a-GCST90018897	Immature Myeloid-Derived Suppressor Cells %CD33dim HLA DR- CD66b- || id:ebi-a-GCST90001516	Inverse variance weighted	2	0.264695	0.0668754	7.55711e-05	0.133619	0.395771	1.30303	1.14296	1.48553
ebi-a-GCST90001559	ebi-a-GCST90018897	Periodontal disease || id:ebi-a-GCST90018897	Terminally Differentiated CD8+ T cell %T cell || id:ebi-a-GCST90001559	Inverse variance weighted	2	0.118664	0.113397	0.295354	-0.103594	0.340922	1.12599	0.901592	1.40624
ebi-a-GCST90001574	ebi-a-GCST90018897	Periodontal disease || id:ebi-a-GCST90018897	Terminally Differentiated CD4-CD8- T cell %T cell || id:ebi-a-GCST90001574	Inverse variance weighted (multiplicative random effects)	6	0.0877582	0.0869212	0.312673	-0.0826073	0.258124	1.09172	0.920713	1.2945
ebi-a-GCST90001574	ebi-a-GCST90018897	Periodontal disease || id:ebi-a-GCST90018897	Terminally Differentiated CD4-CD8- T cell %T cell || id:ebi-a-GCST90001574	MR Egger	6	0.363051	0.194534	0.135415	-0.0182348	0.744337	1.43771	0.98193	2.10505
ebi-a-GCST90001574	ebi-a-GCST90018897	Periodontal disease || id:ebi-a-GCST90018897	Terminally Differentiated CD4-CD8- T cell %T cell || id:ebi-a-GCST90001574	Weighted median	6	0.0541727	0.0677015	0.423612	-0.0785222	0.186868	1.05567	0.924482	1.20547
ebi-a-GCST90001574	ebi-a-GCST90018897	Periodontal disease || id:ebi-a-GCST90018897	Terminally Differentiated CD4-CD8- T cell %T cell || id:ebi-a-GCST90001574	Weighted mode	6	0.090621	0.102505	0.417138	-0.110288	0.29153	1.09485	0.895576	1.33847
ebi-a-GCST90001612	ebi-a-GCST90018897	Periodontal disease || id:ebi-a-GCST90018897	CD8dim T cell %leukocyte || id:ebi-a-GCST90001612	Inverse variance weighted	2	0.079996	0.153974	0.603383	-0.221793	0.381785	1.08328	0.801081	1.4649
ebi-a-GCST90001627	ebi-a-GCST90018897	Periodontal disease || id:ebi-a-GCST90018897	HLA DR+ CD8+ T cell Absolute Count || id:ebi-a-GCST90001627	Inverse variance weighted	4	-0.0464844	0.0375136	0.215295	-0.120011	0.0270423	0.954579	0.886911	1.02741
ebi-a-GCST90001627	ebi-a-GCST90018897	Periodontal disease || id:ebi-a-GCST90018897	HLA DR+ CD8+ T cell Absolute Count || id:ebi-a-GCST90001627	MR Egger	4	-0.0743887	0.0809359	0.455067	-0.233023	0.0842457	0.928311	0.792135	1.0879
ebi-a-GCST90001627	ebi-a-GCST90018897	Periodontal disease || id:ebi-a-GCST90018897	HLA DR+ CD8+ T cell Absolute Count || id:ebi-a-GCST90001627	Weighted median	4	-0.0416558	0.039984	0.297499	-0.120025	0.0367128	0.9592	0.886899	1.0374
ebi-a-GCST90001627	ebi-a-GCST90018897	Periodontal disease || id:ebi-a-GCST90018897	HLA DR+ CD8+ T cell Absolute Count || id:ebi-a-GCST90001627	Weighted mode	4	-0.0404335	0.041689	0.403644	-0.122144	0.041277	0.960373	0.885021	1.04214
ebi-a-GCST90001637	ebi-a-GCST90018897	Periodontal disease || id:ebi-a-GCST90018897	CD4-CD8- Natural Killer T %T cell || id:ebi-a-GCST90001637	Inverse variance weighted	5	-0.0209333	0.0721293	0.771649	-0.162307	0.12044	0.979284	0.85018	1.12799
ebi-a-GCST90001637	ebi-a-GCST90018897	Periodontal disease || id:ebi-a-GCST90018897	CD4-CD8- Natural Killer T %T cell || id:ebi-a-GCST90001637	MR Egger	5	-0.0076545	0.228076	0.975335	-0.454683	0.439374	0.992375	0.634649	1.55174
ebi-a-GCST90001637	ebi-a-GCST90018897	Periodontal disease || id:ebi-a-GCST90018897	CD4-CD8- Natural Killer T %T cell || id:ebi-a-GCST90001637	Weighted median	5	-0.0153172	0.0816668	0.851224	-0.175384	0.14475	0.9848	0.839135	1.15575
ebi-a-GCST90001637	ebi-a-GCST90018897	Periodontal disease || id:ebi-a-GCST90018897	CD4-CD8- Natural Killer T %T cell || id:ebi-a-GCST90001637	Weighted mode	5	-0.018925	0.107725	0.869081	-0.230066	0.192216	0.981253	0.794481	1.21193
ebi-a-GCST90001666	ebi-a-GCST90018897	Periodontal disease || id:ebi-a-GCST90018897	CD28+ CD45RA+ CD8dim T cell Absolute Count || id:ebi-a-GCST90001666	Inverse variance weighted (multiplicative random effects)	8	0.00043094	0.00323393	0.893991	-0.00590756	0.00676944	1.00043	0.99411	1.00679
ebi-a-GCST90001666	ebi-a-GCST90018897	Periodontal disease || id:ebi-a-GCST90018897	CD28+ CD45RA+ CD8dim T cell Absolute Count || id:ebi-a-GCST90001666	MR Egger	8	0.00148573	0.00422729	0.737255	-0.00679976	0.00977122	1.00149	0.993223	1.00982
ebi-a-GCST90001666	ebi-a-GCST90018897	Periodontal disease || id:ebi-a-GCST90018897	CD28+ CD45RA+ CD8dim T cell Absolute Count || id:ebi-a-GCST90001666	Weighted median	8	0.000602682	0.00222687	0.786667	-0.00376199	0.00496735	1.0006	0.996245	1.00498
ebi-a-GCST90001666	ebi-a-GCST90018897	Periodontal disease || id:ebi-a-GCST90018897	CD28+ CD45RA+ CD8dim T cell Absolute Count || id:ebi-a-GCST90001666	Weighted mode	8	0.000377482	0.00230395	0.874486	-0.00413825	0.00489322	1.00038	0.99587	1.00491
ebi-a-GCST90001699	ebi-a-GCST90018897	Periodontal disease || id:ebi-a-GCST90018897	CD45RA+ CD28- CD8+ T cell %CD8+ T cell || id:ebi-a-GCST90001699	Inverse variance weighted	2	7.02697e-05	0.0010314	0.945682	-0.00195127	0.00209181	1.00007	0.998051	1.00209
ebi-a-GCST90001700	ebi-a-GCST90018897	Periodontal disease || id:ebi-a-GCST90018897	CD45RA+ CD28- CD8+ T cell %T cell || id:ebi-a-GCST90001700	Inverse variance weighted (multiplicative random effects)	61	0.000204647	0.000359659	0.569355	-0.000500285	0.000909578	1.0002	0.9995	1.00091
ebi-a-GCST90001700	ebi-a-GCST90018897	Periodontal disease || id:ebi-a-GCST90018897	CD45RA+ CD28- CD8+ T cell %T cell || id:ebi-a-GCST90001700	MR Egger	61	-0.000272615	0.000666901	0.684182	-0.00157974	0.00103451	0.999727	0.998422	1.00104
ebi-a-GCST90001700	ebi-a-GCST90018897	Periodontal disease || id:ebi-a-GCST90018897	CD45RA+ CD28- CD8+ T cell %T cell || id:ebi-a-GCST90001700	Weighted median	61	-0.000502079	0.000487079	0.302636	-0.00145675	0.000452596	0.999498	0.998544	1.00045
ebi-a-GCST90001700	ebi-a-GCST90018897	Periodontal disease || id:ebi-a-GCST90018897	CD45RA+ CD28- CD8+ T cell %T cell || id:ebi-a-GCST90001700	Weighted mode	61	-0.000364953	0.00042627	0.395319	-0.00120044	0.000470537	0.999635	0.9988	1.00047
ebi-a-GCST90001711	ebi-a-GCST90018897	Periodontal disease || id:ebi-a-GCST90018897	BAFF-R on IgD- CD27- B cell || id:ebi-a-GCST90001711	Inverse variance weighted	11	0.0142685	0.0172227	0.407403	-0.019488	0.048025	1.01437	0.980701	1.0492
ebi-a-GCST90001711	ebi-a-GCST90018897	Periodontal disease || id:ebi-a-GCST90018897	BAFF-R on IgD- CD27- B cell || id:ebi-a-GCST90001711	MR Egger	11	-0.0258919	0.024047	0.309619	-0.0730239	0.0212402	0.97444	0.929579	1.02147
ebi-a-GCST90001711	ebi-a-GCST90018897	Periodontal disease || id:ebi-a-GCST90018897	BAFF-R on IgD- CD27- B cell || id:ebi-a-GCST90001711	Weighted median	11	0.00446084	0.0162425	0.783593	-0.0273745	0.0362962	1.00447	0.972997	1.03696
ebi-a-GCST90001711	ebi-a-GCST90018897	Periodontal disease || id:ebi-a-GCST90018897	BAFF-R on IgD- CD27- B cell || id:ebi-a-GCST90001711	Weighted mode	11	0.00888855	0.0159685	0.590018	-0.0224097	0.0401868	1.00893	0.97784	1.04101
ebi-a-GCST90001713	ebi-a-GCST90018897	Periodontal disease || id:ebi-a-GCST90018897	BAFF-R on IgD- CD38+ B cell || id:ebi-a-GCST90001713	Inverse variance weighted	3	-0.0015857	0.0456018	0.972261	-0.0909653	0.0877939	0.998416	0.913049	1.09176
ebi-a-GCST90001713	ebi-a-GCST90018897	Periodontal disease || id:ebi-a-GCST90018897	BAFF-R on IgD- CD38+ B cell || id:ebi-a-GCST90001713	MR Egger	3	0.00187206	0.0878407	0.986434	-0.170296	0.17404	1.00187	0.843415	1.1901
ebi-a-GCST90001713	ebi-a-GCST90018897	Periodontal disease || id:ebi-a-GCST90018897	BAFF-R on IgD- CD38+ B cell || id:ebi-a-GCST90001713	Weighted median	3	0.00760599	0.0482698	0.874794	-0.0870029	0.102215	1.00763	0.916674	1.10762
ebi-a-GCST90001713	ebi-a-GCST90018897	Periodontal disease || id:ebi-a-GCST90018897	BAFF-R on IgD- CD38+ B cell || id:ebi-a-GCST90001713	Weighted mode	3	0.0081301	0.0499763	0.885722	-0.0898235	0.106084	1.00816	0.914092	1.11191
ebi-a-GCST90001777	ebi-a-GCST90018897	Periodontal disease || id:ebi-a-GCST90018897	CD25 on CD24+ CD27+ B cell || id:ebi-a-GCST90001777	Inverse variance weighted	4	0.0249872	0.0363761	0.492138	-0.0463099	0.0962843	1.0253	0.954746	1.10107
ebi-a-GCST90001777	ebi-a-GCST90018897	Periodontal disease || id:ebi-a-GCST90018897	CD25 on CD24+ CD27+ B cell || id:ebi-a-GCST90001777	MR Egger	4	-0.0100055	0.112645	0.937316	-0.230789	0.210778	0.990044	0.793907	1.23464
ebi-a-GCST90001777	ebi-a-GCST90018897	Periodontal disease || id:ebi-a-GCST90018897	CD25 on CD24+ CD27+ B cell || id:ebi-a-GCST90001777	Weighted median	4	0.0275198	0.0310122	0.374871	-0.0332641	0.0883037	1.0279	0.967283	1.09232
ebi-a-GCST90001777	ebi-a-GCST90018897	Periodontal disease || id:ebi-a-GCST90018897	CD25 on CD24+ CD27+ B cell || id:ebi-a-GCST90001777	Weighted mode	4	0.0204918	0.0356667	0.605859	-0.049415	0.0903986	1.0207	0.951786	1.09461
ebi-a-GCST90001802	ebi-a-GCST90018897	Periodontal disease || id:ebi-a-GCST90018897	CD27 on IgD- CD38- B cell || id:ebi-a-GCST90001802	Inverse variance weighted	7	0.0726147	0.0249246	0.0035754	0.0237626	0.121467	1.07532	1.02405	1.12915
ebi-a-GCST90001802	ebi-a-GCST90018897	Periodontal disease || id:ebi-a-GCST90018897	CD27 on IgD- CD38- B cell || id:ebi-a-GCST90001802	MR Egger	7	0.0296038	0.0586493	0.635181	-0.0853488	0.144556	1.03005	0.918192	1.15553
ebi-a-GCST90001802	ebi-a-GCST90018897	Periodontal disease || id:ebi-a-GCST90018897	CD27 on IgD- CD38- B cell || id:ebi-a-GCST90001802	Weighted median	7	0.0608778	0.0271751	0.0250777	0.00761459	0.114141	1.06277	1.00764	1.12091
ebi-a-GCST90001802	ebi-a-GCST90018897	Periodontal disease || id:ebi-a-GCST90018897	CD27 on IgD- CD38- B cell || id:ebi-a-GCST90001802	Weighted mode	7	0.0577722	0.0294317	0.0973002	8.60019e-05	0.115458	1.05947	1.00009	1.12239
ebi-a-GCST90001824	ebi-a-GCST90018897	Periodontal disease || id:ebi-a-GCST90018897	IgD on IgD+ CD38+ B cell || id:ebi-a-GCST90001824	Inverse variance weighted	2	-0.0336246	0.0819152	0.681454	-0.194178	0.126929	0.966934	0.823511	1.13534
ebi-a-GCST90001855	ebi-a-GCST90018897	Periodontal disease || id:ebi-a-GCST90018897	CD3 on secreting CD4 regulatory T cell || id:ebi-a-GCST90001855	Inverse variance weighted (multiplicative random effects)	3	0.0241943	0.0674621	0.719868	-0.108031	0.15642	1.02449	0.897599	1.16932
ebi-a-GCST90001855	ebi-a-GCST90018897	Periodontal disease || id:ebi-a-GCST90018897	CD3 on secreting CD4 regulatory T cell || id:ebi-a-GCST90001855	MR Egger	3	0.123993	0.488586	0.841779	-0.833635	1.08162	1.13201	0.434467	2.94946
ebi-a-GCST90001855	ebi-a-GCST90018897	Periodontal disease || id:ebi-a-GCST90018897	CD3 on secreting CD4 regulatory T cell || id:ebi-a-GCST90001855	Weighted median	3	-0.00676493	0.0364476	0.852753	-0.0782023	0.0646724	0.993258	0.924777	1.06681
ebi-a-GCST90001855	ebi-a-GCST90018897	Periodontal disease || id:ebi-a-GCST90018897	CD3 on secreting CD4 regulatory T cell || id:ebi-a-GCST90001855	Weighted mode	3	-0.0191659	0.0378191	0.662659	-0.0932915	0.0549596	0.981017	0.910928	1.0565
ebi-a-GCST90001885	ebi-a-GCST90018897	Periodontal disease || id:ebi-a-GCST90018897	CD16-CD56 on HLA DR+ Natural Killer || id:ebi-a-GCST90001885	Inverse variance weighted	2	0.165087	0.227818	0.468671	-0.281437	0.611611	1.1795	0.754699	1.8434
ebi-a-GCST90001898	ebi-a-GCST90018897	Periodontal disease || id:ebi-a-GCST90018897	CD28 on CD4+ T cell || id:ebi-a-GCST90001898	Inverse variance weighted	2	-0.00433741	0.037744	0.908511	-0.0783157	0.0696409	0.995672	0.924672	1.07212
ebi-a-GCST90001901	ebi-a-GCST90018897	Periodontal disease || id:ebi-a-GCST90018897	CD28 on CD39+ resting CD4 regulatory T cell || id:ebi-a-GCST90001901	Inverse variance weighted	2	-0.0234914	0.101829	0.817552	-0.223077	0.176094	0.976782	0.800053	1.19255
ebi-a-GCST90001906	ebi-a-GCST90018897	Periodontal disease || id:ebi-a-GCST90018897	CD86 on granulocyte || id:ebi-a-GCST90001906	Inverse variance weighted	2	0.0823286	0.0773008	0.286857	-0.069181	0.233838	1.08581	0.933158	1.26344
ebi-a-GCST90002001	ebi-a-GCST90018897	Periodontal disease || id:ebi-a-GCST90018897	CD64 on CD14- CD16- || id:ebi-a-GCST90002001	Inverse variance weighted	2	-0.0641264	0.045457	0.158332	-0.153222	0.0249694	0.937886	0.857939	1.02528
ebi-a-GCST90002004	ebi-a-GCST90018897	Periodontal disease || id:ebi-a-GCST90018897	CCR2 on CD14+ CD16- monocyte || id:ebi-a-GCST90002004	Inverse variance weighted	3	0.0450033	0.104066	0.665415	-0.158966	0.248973	1.04603	0.853025	1.28271
ebi-a-GCST90002004	ebi-a-GCST90018897	Periodontal disease || id:ebi-a-GCST90018897	CCR2 on CD14+ CD16- monocyte || id:ebi-a-GCST90002004	MR Egger	3	0.523833	0.751059	0.612287	-0.948243	1.99591	1.68849	0.387421	7.35889
ebi-a-GCST90002004	ebi-a-GCST90018897	Periodontal disease || id:ebi-a-GCST90018897	CCR2 on CD14+ CD16- monocyte || id:ebi-a-GCST90002004	Weighted median	3	0.0204718	0.0719546	0.776019	-0.120559	0.161503	1.02068	0.886425	1.17528
ebi-a-GCST90002004	ebi-a-GCST90018897	Periodontal disease || id:ebi-a-GCST90018897	CCR2 on CD14+ CD16- monocyte || id:ebi-a-GCST90002004	Weighted mode	3	0.0202829	0.07031	0.800131	-0.117525	0.15809	1.02049	0.889119	1.17127
ebi-a-GCST90002022	ebi-a-GCST90018897	Periodontal disease || id:ebi-a-GCST90018897	CD4 on CD4+ T cell || id:ebi-a-GCST90002022	Inverse variance weighted	3	-0.0181616	0.0692774	0.7932	-0.153945	0.117622	0.982002	0.857319	1.12482
ebi-a-GCST90002022	ebi-a-GCST90018897	Periodontal disease || id:ebi-a-GCST90018897	CD4 on CD4+ T cell || id:ebi-a-GCST90002022	MR Egger	3	0.633041	0.509786	0.431604	-0.366139	1.63222	1.88333	0.693406	5.11523
ebi-a-GCST90002022	ebi-a-GCST90018897	Periodontal disease || id:ebi-a-GCST90018897	CD4 on CD4+ T cell || id:ebi-a-GCST90002022	Weighted median	3	-0.0296417	0.0637392	0.641898	-0.154571	0.0952872	0.970793	0.856783	1.09997
ebi-a-GCST90002022	ebi-a-GCST90018897	Periodontal disease || id:ebi-a-GCST90018897	CD4 on CD4+ T cell || id:ebi-a-GCST90002022	Weighted mode	3	-0.0604059	0.0694722	0.476247	-0.196571	0.0757597	0.941382	0.821543	1.0787
ebi-a-GCST90002059	ebi-a-GCST90018897	Periodontal disease || id:ebi-a-GCST90018897	CD8 on Natural Killer T || id:ebi-a-GCST90002059	Inverse variance weighted	2	-0.0641396	0.11861	0.588673	-0.296615	0.168336	0.937874	0.74333	1.18333
ebi-a-GCST90002090	ebi-a-GCST90018897	Periodontal disease || id:ebi-a-GCST90018897	CD11c on granulocyte || id:ebi-a-GCST90002090	Inverse variance weighted	4	-0.11128	0.0854368	0.19275	-0.278737	0.0561757	0.894688	0.756739	1.05778
ebi-a-GCST90002090	ebi-a-GCST90018897	Periodontal disease || id:ebi-a-GCST90018897	CD11c on granulocyte || id:ebi-a-GCST90002090	MR Egger	4	-0.76379	0.258576	0.0980454	-1.2706	-0.256981	0.465897	0.280664	0.773383
ebi-a-GCST90002090	ebi-a-GCST90018897	Periodontal disease || id:ebi-a-GCST90018897	CD11c on granulocyte || id:ebi-a-GCST90002090	Weighted median	4	-0.107532	0.0669181	0.108072	-0.238692	0.0236274	0.898048	0.787658	1.02391
ebi-a-GCST90002090	ebi-a-GCST90018897	Periodontal disease || id:ebi-a-GCST90018897	CD11c on granulocyte || id:ebi-a-GCST90002090	Weighted mode	4	-0.100557	0.0690603	0.241396	-0.235915	0.0348012	0.904334	0.789848	1.03541
ebi-a-GCST90002102	ebi-a-GCST90018897	Periodontal disease || id:ebi-a-GCST90018897	CD45RA on resting CD4 regulatory T cell || id:ebi-a-GCST90002102	Inverse variance weighted	7	0.0186935	0.0341624	0.584245	-0.0482649	0.0856519	1.01887	0.952881	1.08943
ebi-a-GCST90002102	ebi-a-GCST90018897	Periodontal disease || id:ebi-a-GCST90018897	CD45RA on resting CD4 regulatory T cell || id:ebi-a-GCST90002102	MR Egger	7	0.0576615	0.0570682	0.358674	-0.0541922	0.169515	1.05936	0.94725	1.18473
ebi-a-GCST90002102	ebi-a-GCST90018897	Periodontal disease || id:ebi-a-GCST90018897	CD45RA on resting CD4 regulatory T cell || id:ebi-a-GCST90002102	Weighted median	7	-0.0053828	0.0359309	0.880915	-0.0758074	0.0650418	0.994632	0.926995	1.0672
ebi-a-GCST90002102	ebi-a-GCST90018897	Periodontal disease || id:ebi-a-GCST90018897	CD45RA on resting CD4 regulatory T cell || id:ebi-a-GCST90002102	Weighted mode	7	-0.00905465	0.0472646	0.854395	-0.101693	0.0835841	0.990986	0.903307	1.08718
ebi-a-GCST90002118	ebi-a-GCST90018897	Periodontal disease || id:ebi-a-GCST90018897	CD8 on CD28+ CD45RA- CD8+ T cell || id:ebi-a-GCST90002118	Inverse variance weighted	3	0.00682812	0.0682916	0.920356	-0.127023	0.14068	1.00685	0.880713	1.15106
ebi-a-GCST90002118	ebi-a-GCST90018897	Periodontal disease || id:ebi-a-GCST90018897	CD8 on CD28+ CD45RA- CD8+ T cell || id:ebi-a-GCST90002118	MR Egger	3	-0.0551367	0.250465	0.862056	-0.546049	0.435775	0.946356	0.579234	1.54616
ebi-a-GCST90002118	ebi-a-GCST90018897	Periodontal disease || id:ebi-a-GCST90018897	CD8 on CD28+ CD45RA- CD8+ T cell || id:ebi-a-GCST90002118	Weighted median	3	-0.0084435	0.048222	0.861004	-0.102959	0.0860716	0.991592	0.902164	1.08988
ebi-a-GCST90002118	ebi-a-GCST90018897	Periodontal disease || id:ebi-a-GCST90018897	CD8 on CD28+ CD45RA- CD8+ T cell || id:ebi-a-GCST90002118	Weighted mode	3	-0.0122688	0.0527825	0.837815	-0.115722	0.0911848	0.987806	0.890722	1.09547
ebi-a-GCST90001471	ebi-a-GCST90018897	Periodontal disease || id:ebi-a-GCST90018897	CD62L- plasmacytoid Dendritic Cell %Dendritic Cell || id:ebi-a-GCST90001471	Inverse variance weighted	2	-0.00361695	0.116299	0.975189	-0.231563	0.224329	0.99639	0.793293	1.25148
ebi-a-GCST90001473	ebi-a-GCST90018897	Periodontal disease || id:ebi-a-GCST90018897	CD62L- CD86+ myeloid Dendritic Cell %Dendritic Cell || id:ebi-a-GCST90001473	Inverse variance weighted	6	0.0324874	0.0530244	0.540082	-0.0714404	0.136415	1.03302	0.931052	1.14616
ebi-a-GCST90001473	ebi-a-GCST90018897	Periodontal disease || id:ebi-a-GCST90018897	CD62L- CD86+ myeloid Dendritic Cell %Dendritic Cell || id:ebi-a-GCST90001473	MR Egger	6	0.133282	0.131369	0.367694	-0.124201	0.390765	1.14257	0.883202	1.47811
ebi-a-GCST90001473	ebi-a-GCST90018897	Periodontal disease || id:ebi-a-GCST90018897	CD62L- CD86+ myeloid Dendritic Cell %Dendritic Cell || id:ebi-a-GCST90001473	Weighted median	6	0.00699848	0.0518895	0.892712	-0.0947049	0.108702	1.00702	0.909641	1.11483
ebi-a-GCST90001473	ebi-a-GCST90018897	Periodontal disease || id:ebi-a-GCST90018897	CD62L- CD86+ myeloid Dendritic Cell %Dendritic Cell || id:ebi-a-GCST90001473	Weighted mode	6	0.000240856	0.0520945	0.99649	-0.101864	0.102346	1.00024	0.903152	1.10777
ebi-a-GCST90001511	ebi-a-GCST90018897	Periodontal disease || id:ebi-a-GCST90018897	CD25++ CD45RA- CD4 not regulatory T cell %CD4+ T cell || id:ebi-a-GCST90001511	Inverse variance weighted (multiplicative random effects)	3	0.00854821	0.063535	0.892973	-0.11598	0.133077	1.00858	0.890493	1.14234
ebi-a-GCST90001511	ebi-a-GCST90018897	Periodontal disease || id:ebi-a-GCST90018897	CD25++ CD45RA- CD4 not regulatory T cell %CD4+ T cell || id:ebi-a-GCST90001511	MR Egger	3	-0.0508873	0.27066	0.881689	-0.581381	0.479607	0.950386	0.559126	1.61544
ebi-a-GCST90001511	ebi-a-GCST90018897	Periodontal disease || id:ebi-a-GCST90018897	CD25++ CD45RA- CD4 not regulatory T cell %CD4+ T cell || id:ebi-a-GCST90001511	Weighted median	3	0.0109076	0.0435866	0.802394	-0.0745221	0.0963373	1.01097	0.928187	1.10113
ebi-a-GCST90001511	ebi-a-GCST90018897	Periodontal disease || id:ebi-a-GCST90018897	CD25++ CD45RA- CD4 not regulatory T cell %CD4+ T cell || id:ebi-a-GCST90001511	Weighted mode	3	0.0654983	0.0450893	0.283481	-0.0228767	0.153873	1.06769	0.977383	1.16634
ebi-a-GCST90001514	ebi-a-GCST90018897	Periodontal disease || id:ebi-a-GCST90018897	Hematopoietic Stem Cell Absolute Count || id:ebi-a-GCST90001514	Inverse variance weighted	2	-0.178617	0.0692495	0.00989936	-0.314346	-0.042888	0.836426	0.730266	0.958019
ebi-a-GCST90001541	ebi-a-GCST90018897	Periodontal disease || id:ebi-a-GCST90018897	Naive CD4+ T cell %CD4+ T cell || id:ebi-a-GCST90001541	Inverse variance weighted (multiplicative random effects)	4	0.0751766	0.078699	0.339455	-0.0790734	0.229427	1.07807	0.923972	1.25788
ebi-a-GCST90001541	ebi-a-GCST90018897	Periodontal disease || id:ebi-a-GCST90018897	Naive CD4+ T cell %CD4+ T cell || id:ebi-a-GCST90001541	MR Egger	4	0.266889	0.169572	0.256167	-0.0654724	0.59925	1.3059	0.936625	1.82075
ebi-a-GCST90001541	ebi-a-GCST90018897	Periodontal disease || id:ebi-a-GCST90018897	Naive CD4+ T cell %CD4+ T cell || id:ebi-a-GCST90001541	Weighted median	4	0.0830551	0.0584612	0.155407	-0.0315288	0.197639	1.0866	0.968963	1.21852
ebi-a-GCST90001541	ebi-a-GCST90018897	Periodontal disease || id:ebi-a-GCST90018897	Naive CD4+ T cell %CD4+ T cell || id:ebi-a-GCST90001541	Weighted mode	4	0.0924332	0.0819455	0.341389	-0.0681799	0.253046	1.09684	0.934092	1.28794
ebi-a-GCST90001603	ebi-a-GCST90018897	Periodontal disease || id:ebi-a-GCST90018897	T cell Absolute Count || id:ebi-a-GCST90001603	Inverse variance weighted	2	0.134386	0.0862834	0.119354	-0.0347297	0.303501	1.14383	0.965866	1.35459
ebi-a-GCST90001702	ebi-a-GCST90018897	Periodontal disease || id:ebi-a-GCST90018897	BAFF-R on CD24+ CD27+ B cell || id:ebi-a-GCST90001702	Inverse variance weighted	10	0.0100252	0.0160713	0.532764	-0.0214746	0.0415249	1.01008	0.978754	1.0424
ebi-a-GCST90001702	ebi-a-GCST90018897	Periodontal disease || id:ebi-a-GCST90018897	BAFF-R on CD24+ CD27+ B cell || id:ebi-a-GCST90001702	MR Egger	10	-0.0187148	0.0309221	0.561802	-0.0793222	0.0418926	0.981459	0.923742	1.04278
ebi-a-GCST90001702	ebi-a-GCST90018897	Periodontal disease || id:ebi-a-GCST90018897	BAFF-R on CD24+ CD27+ B cell || id:ebi-a-GCST90001702	Weighted median	10	0.00428824	0.0155223	0.782346	-0.0261354	0.0347119	1.0043	0.974203	1.03532
ebi-a-GCST90001702	ebi-a-GCST90018897	Periodontal disease || id:ebi-a-GCST90018897	BAFF-R on CD24+ CD27+ B cell || id:ebi-a-GCST90001702	Weighted mode	10	0.00636099	0.0150221	0.681912	-0.0230823	0.0358043	1.00638	0.977182	1.03645
ebi-a-GCST90001718	ebi-a-GCST90018897	Periodontal disease || id:ebi-a-GCST90018897	BAFF-R on switched memory B cell || id:ebi-a-GCST90001718	Inverse variance weighted	11	0.0123174	0.0163757	0.451946	-0.0197789	0.0444137	1.01239	0.980415	1.04541
ebi-a-GCST90001718	ebi-a-GCST90018897	Periodontal disease || id:ebi-a-GCST90018897	BAFF-R on switched memory B cell || id:ebi-a-GCST90001718	MR Egger	11	-0.0210035	0.0237395	0.399312	-0.0675331	0.025526	0.979215	0.934697	1.02585
ebi-a-GCST90001718	ebi-a-GCST90018897	Periodontal disease || id:ebi-a-GCST90018897	BAFF-R on switched memory B cell || id:ebi-a-GCST90001718	Weighted median	11	0.00429897	0.0158203	0.785824	-0.0267088	0.0353067	1.00431	0.973645	1.03594
ebi-a-GCST90001718	ebi-a-GCST90018897	Periodontal disease || id:ebi-a-GCST90018897	BAFF-R on switched memory B cell || id:ebi-a-GCST90001718	Weighted mode	11	0.00842607	0.01506	0.588132	-0.0210915	0.0379437	1.00846	0.979129	1.03867
ebi-a-GCST90001719	ebi-a-GCST90018897	Periodontal disease || id:ebi-a-GCST90018897	BAFF-R on IgD+ B cell || id:ebi-a-GCST90001719	Inverse variance weighted	10	-0.00945065	0.0159631	0.55383	-0.0407383	0.021837	0.990594	0.96008	1.02208
ebi-a-GCST90001719	ebi-a-GCST90018897	Periodontal disease || id:ebi-a-GCST90018897	BAFF-R on IgD+ B cell || id:ebi-a-GCST90001719	MR Egger	10	-0.0173734	0.0272763	0.541956	-0.0708351	0.0360882	0.982777	0.931616	1.03675
ebi-a-GCST90001719	ebi-a-GCST90018897	Periodontal disease || id:ebi-a-GCST90018897	BAFF-R on IgD+ B cell || id:ebi-a-GCST90001719	Weighted median	10	-0.00768353	0.0146586	0.600163	-0.0364143	0.0210473	0.992346	0.964241	1.02127
ebi-a-GCST90001719	ebi-a-GCST90018897	Periodontal disease || id:ebi-a-GCST90018897	BAFF-R on IgD+ B cell || id:ebi-a-GCST90001719	Weighted mode	10	-0.0126779	0.013254	0.363792	-0.0386558	0.0133001	0.987402	0.962082	1.01339
ebi-a-GCST90001735	ebi-a-GCST90018897	Periodontal disease || id:ebi-a-GCST90018897	CD19 on IgD- CD38dim B cell || id:ebi-a-GCST90001735	Inverse variance weighted	3	-0.0309078	0.106952	0.772591	-0.240534	0.178719	0.969565	0.786208	1.19568
ebi-a-GCST90001735	ebi-a-GCST90018897	Periodontal disease || id:ebi-a-GCST90018897	CD19 on IgD- CD38dim B cell || id:ebi-a-GCST90001735	MR Egger	3	-0.0167433	0.354616	0.969964	-0.71179	0.678303	0.983396	0.490765	1.97053
ebi-a-GCST90001735	ebi-a-GCST90018897	Periodontal disease || id:ebi-a-GCST90018897	CD19 on IgD- CD38dim B cell || id:ebi-a-GCST90001735	Weighted median	3	-0.0297988	0.116587	0.798266	-0.25831	0.198712	0.970641	0.772356	1.21983
ebi-a-GCST90001735	ebi-a-GCST90018897	Periodontal disease || id:ebi-a-GCST90018897	CD19 on IgD- CD38dim B cell || id:ebi-a-GCST90001735	Weighted mode	3	-0.0379512	0.126682	0.792765	-0.286248	0.210346	0.96276	0.751076	1.2341
ebi-a-GCST90001740	ebi-a-GCST90018897	Periodontal disease || id:ebi-a-GCST90018897	CD19 on switched memory B cell || id:ebi-a-GCST90001740	Inverse variance weighted	2	-0.0391791	0.103673	0.705498	-0.242379	0.16402	0.961578	0.784759	1.17824
ebi-a-GCST90001767	ebi-a-GCST90018897	Periodontal disease || id:ebi-a-GCST90018897	CD24 on IgD+ CD38- unswitched memory B cell || id:ebi-a-GCST90001767	Inverse variance weighted	2	0.0241795	0.0224897	0.282313	-0.0199003	0.0682593	1.02447	0.980296	1.07064
ebi-a-GCST90001769	ebi-a-GCST90018897	Periodontal disease || id:ebi-a-GCST90018897	CD24 on IgD- CD38- B cell || id:ebi-a-GCST90001769	Inverse variance weighted	2	0.0366982	0.0335078	0.273423	-0.0289771	0.102373	1.03738	0.971439	1.1078
ebi-a-GCST90001775	ebi-a-GCST90018897	Periodontal disease || id:ebi-a-GCST90018897	CD25 on B cell || id:ebi-a-GCST90001775	Inverse variance weighted	3	-0.0868503	0.0581467	0.13527	-0.200818	0.0271173	0.916814	0.818061	1.02749
ebi-a-GCST90001775	ebi-a-GCST90018897	Periodontal disease || id:ebi-a-GCST90018897	CD25 on B cell || id:ebi-a-GCST90001775	MR Egger	3	-0.0194673	0.151236	0.918502	-0.315889	0.276955	0.980721	0.72914	1.31911
ebi-a-GCST90001775	ebi-a-GCST90018897	Periodontal disease || id:ebi-a-GCST90018897	CD25 on B cell || id:ebi-a-GCST90001775	Weighted median	3	-0.11752	0.0653994	0.0723422	-0.245703	0.0106628	0.889123	0.782155	1.01072
ebi-a-GCST90001775	ebi-a-GCST90018897	Periodontal disease || id:ebi-a-GCST90018897	CD25 on B cell || id:ebi-a-GCST90001775	Weighted mode	3	-0.12105	0.0760256	0.252334	-0.27006	0.02796	0.88599	0.763333	1.02835
ebi-a-GCST90001779	ebi-a-GCST90018897	Periodontal disease || id:ebi-a-GCST90018897	CD25 on IgD+ CD24- B cell || id:ebi-a-GCST90001779	Inverse variance weighted	3	-0.00216775	0.0631418	0.972613	-0.125926	0.12159	0.997835	0.88168	1.12929
ebi-a-GCST90001779	ebi-a-GCST90018897	Periodontal disease || id:ebi-a-GCST90018897	CD25 on IgD+ CD24- B cell || id:ebi-a-GCST90001779	MR Egger	3	0.0573622	0.241636	0.851619	-0.416245	0.53097	1.05904	0.659519	1.70058
ebi-a-GCST90001779	ebi-a-GCST90018897	Periodontal disease || id:ebi-a-GCST90018897	CD25 on IgD+ CD24- B cell || id:ebi-a-GCST90001779	Weighted median	3	0.0353272	0.072781	0.6274	-0.107324	0.177978	1.03596	0.898235	1.1948
ebi-a-GCST90001779	ebi-a-GCST90018897	Periodontal disease || id:ebi-a-GCST90018897	CD25 on IgD+ CD24- B cell || id:ebi-a-GCST90001779	Weighted mode	3	0.0672308	0.102026	0.577644	-0.132739	0.267201	1.06954	0.875693	1.3063
ebi-a-GCST90001832	ebi-a-GCST90018897	Periodontal disease || id:ebi-a-GCST90018897	CD62L on CD62L+ plasmacytoid Dendritic Cell || id:ebi-a-GCST90001832	Inverse variance weighted	3	0.00865138	0.0602084	0.885745	-0.109357	0.12666	1.00869	0.89641	1.13503
ebi-a-GCST90001832	ebi-a-GCST90018897	Periodontal disease || id:ebi-a-GCST90018897	CD62L on CD62L+ plasmacytoid Dendritic Cell || id:ebi-a-GCST90001832	MR Egger	3	-0.310039	0.243387	0.423696	-0.787077	0.167	0.733419	0.455173	1.18175
ebi-a-GCST90001832	ebi-a-GCST90018897	Periodontal disease || id:ebi-a-GCST90018897	CD62L on CD62L+ plasmacytoid Dendritic Cell || id:ebi-a-GCST90001832	Weighted median	3	0.0277325	0.062165	0.655517	-0.094111	0.149576	1.02812	0.910182	1.16134
ebi-a-GCST90001832	ebi-a-GCST90018897	Periodontal disease || id:ebi-a-GCST90018897	CD62L on CD62L+ plasmacytoid Dendritic Cell || id:ebi-a-GCST90001832	Weighted mode	3	0.0468289	0.0836262	0.631846	-0.117079	0.210736	1.04794	0.889515	1.23459
ebi-a-GCST90001947	ebi-a-GCST90018897	Periodontal disease || id:ebi-a-GCST90018897	CD33 on CD33+ HLA DR+ CD14dim || id:ebi-a-GCST90001947	Inverse variance weighted	4	0.0073335	0.0130222	0.57333	-0.01819	0.032857	1.00736	0.981974	1.0334
ebi-a-GCST90001947	ebi-a-GCST90018897	Periodontal disease || id:ebi-a-GCST90018897	CD33 on CD33+ HLA DR+ CD14dim || id:ebi-a-GCST90001947	MR Egger	4	0.0360758	0.022821	0.254711	-0.00865332	0.0808049	1.03673	0.991384	1.08416
ebi-a-GCST90001947	ebi-a-GCST90018897	Periodontal disease || id:ebi-a-GCST90018897	CD33 on CD33+ HLA DR+ CD14dim || id:ebi-a-GCST90001947	Weighted median	4	0.0108671	0.0132268	0.411307	-0.0150574	0.0367915	1.01093	0.985055	1.03748
ebi-a-GCST90001947	ebi-a-GCST90018897	Periodontal disease || id:ebi-a-GCST90018897	CD33 on CD33+ HLA DR+ CD14dim || id:ebi-a-GCST90001947	Weighted mode	4	0.0135161	0.0146032	0.422945	-0.0151063	0.0421384	1.01361	0.985007	1.04304
ebi-a-GCST90001964	ebi-a-GCST90018897	Periodontal disease || id:ebi-a-GCST90018897	FSC-A on plasmacytoid Dendritic Cell || id:ebi-a-GCST90001964	Inverse variance weighted	4	-0.0780455	0.0887445	0.379163	-0.251985	0.0958938	0.924922	0.777257	1.10064
ebi-a-GCST90001964	ebi-a-GCST90018897	Periodontal disease || id:ebi-a-GCST90018897	FSC-A on plasmacytoid Dendritic Cell || id:ebi-a-GCST90001964	MR Egger	4	-0.196401	0.270101	0.542737	-0.7258	0.332998	0.821683	0.483937	1.39514
ebi-a-GCST90001964	ebi-a-GCST90018897	Periodontal disease || id:ebi-a-GCST90018897	FSC-A on plasmacytoid Dendritic Cell || id:ebi-a-GCST90001964	Weighted median	4	-0.0622109	0.100135	0.534421	-0.258475	0.134053	0.939685	0.772228	1.14345
ebi-a-GCST90001964	ebi-a-GCST90018897	Periodontal disease || id:ebi-a-GCST90018897	FSC-A on plasmacytoid Dendritic Cell || id:ebi-a-GCST90001964	Weighted mode	4	-0.0649503	0.104543	0.578427	-0.269855	0.139954	0.937114	0.763491	1.15022
ebi-a-GCST90001970	ebi-a-GCST90018897	Periodontal disease || id:ebi-a-GCST90018897	FSC-A on HLA DR+ Natural Killer || id:ebi-a-GCST90001970	Inverse variance weighted	4	-0.109634	0.0571667	0.0551361	-0.221681	0.00241232	0.896162	0.801171	1.00242
ebi-a-GCST90001970	ebi-a-GCST90018897	Periodontal disease || id:ebi-a-GCST90018897	FSC-A on HLA DR+ Natural Killer || id:ebi-a-GCST90001970	MR Egger	4	-0.237308	0.134744	0.220271	-0.501406	0.0267902	0.788748	0.605678	1.02715
ebi-a-GCST90001970	ebi-a-GCST90018897	Periodontal disease || id:ebi-a-GCST90018897	FSC-A on HLA DR+ Natural Killer || id:ebi-a-GCST90001970	Weighted median	4	-0.0898098	0.0740298	0.22507	-0.234908	0.0552886	0.914105	0.790643	1.05685
ebi-a-GCST90001970	ebi-a-GCST90018897	Periodontal disease || id:ebi-a-GCST90018897	FSC-A on HLA DR+ Natural Killer || id:ebi-a-GCST90001970	Weighted mode	4	-0.0643054	0.0850956	0.504759	-0.231093	0.102482	0.937719	0.793666	1.10792
ebi-a-GCST90001994	ebi-a-GCST90018897	Periodontal disease || id:ebi-a-GCST90018897	CX3CR1 on CD14- CD16- || id:ebi-a-GCST90001994	Inverse variance weighted (multiplicative random effects)	3	0.0924776	0.115873	0.424817	-0.134634	0.319589	1.09689	0.874036	1.37656
ebi-a-GCST90001994	ebi-a-GCST90018897	Periodontal disease || id:ebi-a-GCST90018897	CX3CR1 on CD14- CD16- || id:ebi-a-GCST90001994	MR Egger	3	0.570188	0.188956	0.20372	0.199835	0.940542	1.7686	1.2212	2.56137
ebi-a-GCST90001994	ebi-a-GCST90018897	Periodontal disease || id:ebi-a-GCST90018897	CX3CR1 on CD14- CD16- || id:ebi-a-GCST90001994	Weighted median	3	0.0796166	0.073542	0.278986	-0.0645257	0.223759	1.08287	0.937512	1.25077
ebi-a-GCST90001994	ebi-a-GCST90018897	Periodontal disease || id:ebi-a-GCST90018897	CX3CR1 on CD14- CD16- || id:ebi-a-GCST90001994	Weighted mode	3	0.00387758	0.0812915	0.96629	-0.155454	0.163209	1.00389	0.856027	1.17728
ebi-a-GCST90001995	ebi-a-GCST90018897	Periodontal disease || id:ebi-a-GCST90018897	CX3CR1 on monocyte || id:ebi-a-GCST90001995	Inverse variance weighted	3	0.0615586	0.0316073	0.0514619	-0.000391678	0.123509	1.06349	0.999608	1.13146
ebi-a-GCST90001995	ebi-a-GCST90018897	Periodontal disease || id:ebi-a-GCST90018897	CX3CR1 on monocyte || id:ebi-a-GCST90001995	MR Egger	3	0.153318	0.159566	0.512712	-0.159432	0.466067	1.1657	0.852628	1.59371
ebi-a-GCST90001995	ebi-a-GCST90018897	Periodontal disease || id:ebi-a-GCST90018897	CX3CR1 on monocyte || id:ebi-a-GCST90001995	Weighted median	3	0.0649945	0.0325048	0.0455505	0.00128509	0.128704	1.06715	1.00129	1.13735
ebi-a-GCST90001995	ebi-a-GCST90018897	Periodontal disease || id:ebi-a-GCST90018897	CX3CR1 on monocyte || id:ebi-a-GCST90001995	Weighted mode	3	0.0662242	0.0404274	0.24306	-0.0130134	0.145462	1.06847	0.987071	1.15657
ebi-a-GCST90001999	ebi-a-GCST90018897	Periodontal disease || id:ebi-a-GCST90018897	PDL-1 on CD14- CD16+ monocyte || id:ebi-a-GCST90001999	Inverse variance weighted	2	-0.0765985	0.130831	0.558227	-0.333027	0.17983	0.926262	0.716751	1.19701
ebi-a-GCST90002011	ebi-a-GCST90018897	Periodontal disease || id:ebi-a-GCST90018897	CD64 on CD14+ CD16+ monocyte || id:ebi-a-GCST90002011	Inverse variance weighted	2	0.200441	0.259876	0.440533	-0.308917	0.709799	1.22194	0.734242	2.03358
ebi-a-GCST90002018	ebi-a-GCST90018897	Periodontal disease || id:ebi-a-GCST90018897	CCR2 on granulocyte || id:ebi-a-GCST90002018	Inverse variance weighted	2	0.0819494	0.06653	0.218036	-0.0484494	0.212348	1.0854	0.952706	1.23658
ebi-a-GCST90002045	ebi-a-GCST90018897	Periodontal disease || id:ebi-a-GCST90018897	CD45 on CD33- HLA DR- || id:ebi-a-GCST90002045	Inverse variance weighted	2	0.0595531	0.0423838	0.159994	-0.0235192	0.142625	1.06136	0.976755	1.1533
ebi-a-GCST90002046	ebi-a-GCST90018897	Periodontal disease || id:ebi-a-GCST90018897	CD45 on CD33- HLA DR+ || id:ebi-a-GCST90002046	Inverse variance weighted	2	-0.0415018	0.113013	0.713447	-0.263007	0.180003	0.959348	0.768736	1.19722
ebi-a-GCST90002072	ebi-a-GCST90018897	Periodontal disease || id:ebi-a-GCST90018897	SSC-A on plasmacytoid Dendritic Cell || id:ebi-a-GCST90002072	Inverse variance weighted	5	0.0439633	0.0303223	0.147096	-0.0154684	0.103395	1.04494	0.984651	1.10893
ebi-a-GCST90002072	ebi-a-GCST90018897	Periodontal disease || id:ebi-a-GCST90018897	SSC-A on plasmacytoid Dendritic Cell || id:ebi-a-GCST90002072	MR Egger	5	0.105473	0.0855682	0.305507	-0.0622409	0.273187	1.11124	0.939657	1.31415
ebi-a-GCST90002072	ebi-a-GCST90018897	Periodontal disease || id:ebi-a-GCST90018897	SSC-A on plasmacytoid Dendritic Cell || id:ebi-a-GCST90002072	Weighted median	5	0.0584646	0.0363533	0.107784	-0.0127879	0.129717	1.06021	0.987294	1.13851
ebi-a-GCST90002072	ebi-a-GCST90018897	Periodontal disease || id:ebi-a-GCST90018897	SSC-A on plasmacytoid Dendritic Cell || id:ebi-a-GCST90002072	Weighted mode	5	0.0585536	0.0372026	0.190621	-0.0143635	0.131471	1.0603	0.985739	1.1405
ebi-a-GCST90002077	ebi-a-GCST90018897	Periodontal disease || id:ebi-a-GCST90018897	SSC-A on HLA DR+ Natural Killer || id:ebi-a-GCST90002077	Inverse variance weighted	3	-0.138943	0.0631579	0.0278118	-0.262732	-0.0151536	0.870278	0.768948	0.984961
ebi-a-GCST90002077	ebi-a-GCST90018897	Periodontal disease || id:ebi-a-GCST90018897	SSC-A on HLA DR+ Natural Killer || id:ebi-a-GCST90002077	MR Egger	3	-0.272723	0.139764	0.30149	-0.546661	0.00121512	0.761304	0.578879	1.00122
ebi-a-GCST90002077	ebi-a-GCST90018897	Periodontal disease || id:ebi-a-GCST90018897	SSC-A on HLA DR+ Natural Killer || id:ebi-a-GCST90002077	Weighted median	3	-0.139566	0.070087	0.0464451	-0.276936	-0.00219555	0.869736	0.758103	0.997807
ebi-a-GCST90002077	ebi-a-GCST90018897	Periodontal disease || id:ebi-a-GCST90018897	SSC-A on HLA DR+ Natural Killer || id:ebi-a-GCST90002077	Weighted mode	3	-0.0866512	0.0808557	0.396034	-0.245128	0.0718261	0.916997	0.782604	1.07447
ebi-a-GCST90001486	ebi-a-GCST90018897	Periodontal disease || id:ebi-a-GCST90018897	Activated CD4 regulatory T cell Absolute Count || id:ebi-a-GCST90001486	Inverse variance weighted	2	-0.176605	0.0913278	0.0531443	-0.355607	0.00239768	0.838111	0.700748	1.0024
ebi-a-GCST90001493	ebi-a-GCST90018897	Periodontal disease || id:ebi-a-GCST90018897	Secreting CD4 regulatory T cell %CD4 regulatory T cell || id:ebi-a-GCST90001493	Inverse variance weighted (multiplicative random effects)	6	0.00592064	0.040159	0.882793	-0.072791	0.0846323	1.00594	0.929795	1.08832
ebi-a-GCST90001493	ebi-a-GCST90018897	Periodontal disease || id:ebi-a-GCST90018897	Secreting CD4 regulatory T cell %CD4 regulatory T cell || id:ebi-a-GCST90001493	MR Egger	6	0.0178412	0.0634909	0.792643	-0.106601	0.142283	1.018	0.898884	1.1529
ebi-a-GCST90001493	ebi-a-GCST90018897	Periodontal disease || id:ebi-a-GCST90018897	Secreting CD4 regulatory T cell %CD4 regulatory T cell || id:ebi-a-GCST90001493	Weighted median	6	0.0339614	0.0304562	0.264812	-0.0257328	0.0936556	1.03454	0.974596	1.09818
ebi-a-GCST90001493	ebi-a-GCST90018897	Periodontal disease || id:ebi-a-GCST90018897	Secreting CD4 regulatory T cell %CD4 regulatory T cell || id:ebi-a-GCST90001493	Weighted mode	6	0.0332332	0.0323173	0.350942	-0.0301088	0.0965751	1.03379	0.97034	1.10139
ebi-a-GCST90001499	ebi-a-GCST90018897	Periodontal disease || id:ebi-a-GCST90018897	Activated & resting CD4 regulatory T cell %CD4 regulatory T cell || id:ebi-a-GCST90001499	Inverse variance weighted (multiplicative random effects)	6	-0.00592891	0.0397654	0.881477	-0.0838691	0.0720113	0.994089	0.919552	1.07467
ebi-a-GCST90001499	ebi-a-GCST90018897	Periodontal disease || id:ebi-a-GCST90018897	Activated & resting CD4 regulatory T cell %CD4 regulatory T cell || id:ebi-a-GCST90001499	MR Egger	6	-0.0176045	0.0625687	0.792387	-0.140239	0.10503	0.98255	0.86915	1.11074
ebi-a-GCST90001499	ebi-a-GCST90018897	Periodontal disease || id:ebi-a-GCST90018897	Activated & resting CD4 regulatory T cell %CD4 regulatory T cell || id:ebi-a-GCST90001499	Weighted median	6	-0.0348651	0.0302086	0.24844	-0.0940739	0.0243437	0.965736	0.910216	1.02464
ebi-a-GCST90001499	ebi-a-GCST90018897	Periodontal disease || id:ebi-a-GCST90018897	Activated & resting CD4 regulatory T cell %CD4 regulatory T cell || id:ebi-a-GCST90001499	Weighted mode	6	-0.0319835	0.0317066	0.359397	-0.0941283	0.0301613	0.968523	0.910166	1.03062
ebi-a-GCST90001502	ebi-a-GCST90018897	Periodontal disease || id:ebi-a-GCST90018897	Activated & secreting CD4 regulatory T cell %CD4 regulatory T cell || id:ebi-a-GCST90001502	Inverse variance weighted	9	-0.0338847	0.0324123	0.295825	-0.0974128	0.0296434	0.966683	0.907181	1.03009
ebi-a-GCST90001502	ebi-a-GCST90018897	Periodontal disease || id:ebi-a-GCST90018897	Activated & secreting CD4 regulatory T cell %CD4 regulatory T cell || id:ebi-a-GCST90001502	MR Egger	9	-0.0420061	0.0493702	0.423005	-0.138772	0.0547595	0.958864	0.870427	1.05629
ebi-a-GCST90001502	ebi-a-GCST90018897	Periodontal disease || id:ebi-a-GCST90018897	Activated & secreting CD4 regulatory T cell %CD4 regulatory T cell || id:ebi-a-GCST90001502	Weighted median	9	-0.057734	0.0379781	0.128463	-0.132171	0.0167031	0.943901	0.876191	1.01684
ebi-a-GCST90001502	ebi-a-GCST90018897	Periodontal disease || id:ebi-a-GCST90018897	Activated & secreting CD4 regulatory T cell %CD4 regulatory T cell || id:ebi-a-GCST90001502	Weighted mode	9	-0.0709502	0.0426119	0.134472	-0.15447	0.0125691	0.931508	0.85687	1.01265
ebi-a-GCST90001562	ebi-a-GCST90018897	Periodontal disease || id:ebi-a-GCST90018897	CD45RA+ CD8+ T cell %T cell || id:ebi-a-GCST90001562	Inverse variance weighted	3	0.0931015	0.0895715	0.298615	-0.0824587	0.268662	1.09757	0.920849	1.30821
ebi-a-GCST90001562	ebi-a-GCST90018897	Periodontal disease || id:ebi-a-GCST90018897	CD45RA+ CD8+ T cell %T cell || id:ebi-a-GCST90001562	MR Egger	3	0.316265	0.114239	0.220671	0.0923568	0.540173	1.37199	1.09676	1.7163
ebi-a-GCST90001562	ebi-a-GCST90018897	Periodontal disease || id:ebi-a-GCST90018897	CD45RA+ CD8+ T cell %T cell || id:ebi-a-GCST90001562	Weighted median	3	0.0288364	0.0728919	0.692397	-0.114032	0.171704	1.02926	0.89223	1.18733
ebi-a-GCST90001562	ebi-a-GCST90018897	Periodontal disease || id:ebi-a-GCST90018897	CD45RA+ CD8+ T cell %T cell || id:ebi-a-GCST90001562	Weighted mode	3	0.0110571	0.0857898	0.90924	-0.157091	0.179205	1.01112	0.854626	1.19627
ebi-a-GCST90001620	ebi-a-GCST90018897	Periodontal disease || id:ebi-a-GCST90018897	HLA DR+ T cell%lymphocyte || id:ebi-a-GCST90001620	Inverse variance weighted	3	-0.0329016	0.0357707	0.357681	-0.103012	0.0372089	0.967634	0.902116	1.03791
ebi-a-GCST90001620	ebi-a-GCST90018897	Periodontal disease || id:ebi-a-GCST90018897	HLA DR+ T cell%lymphocyte || id:ebi-a-GCST90001620	MR Egger	3	-0.0715055	0.0733173	0.507964	-0.215207	0.0721964	0.930991	0.806374	1.07487
ebi-a-GCST90001620	ebi-a-GCST90018897	Periodontal disease || id:ebi-a-GCST90018897	HLA DR+ T cell%lymphocyte || id:ebi-a-GCST90001620	Weighted median	3	-0.033306	0.0343414	0.332122	-0.100615	0.0340032	0.967243	0.904281	1.03459
ebi-a-GCST90001620	ebi-a-GCST90018897	Periodontal disease || id:ebi-a-GCST90018897	HLA DR+ T cell%lymphocyte || id:ebi-a-GCST90001620	Weighted mode	3	-0.0375164	0.0381719	0.429317	-0.112333	0.0373006	0.963179	0.893746	1.038
ebi-a-GCST90001629	ebi-a-GCST90018897	Periodontal disease || id:ebi-a-GCST90018897	HLA DR+ CD8+ T cell %lymphocyte || id:ebi-a-GCST90001629	Inverse variance weighted	3	-0.0525776	0.0391904	0.179728	-0.129391	0.0242356	0.948781	0.878631	1.02453
ebi-a-GCST90001629	ebi-a-GCST90018897	Periodontal disease || id:ebi-a-GCST90018897	HLA DR+ CD8+ T cell %lymphocyte || id:ebi-a-GCST90001629	MR Egger	3	0.047661	0.151474	0.805933	-0.249228	0.34455	1.04882	0.779402	1.41136
ebi-a-GCST90001629	ebi-a-GCST90018897	Periodontal disease || id:ebi-a-GCST90018897	HLA DR+ CD8+ T cell %lymphocyte || id:ebi-a-GCST90001629	Weighted median	3	-0.0521669	0.0402455	0.194901	-0.131048	0.0267143	0.94917	0.877176	1.02707
ebi-a-GCST90001629	ebi-a-GCST90018897	Periodontal disease || id:ebi-a-GCST90018897	HLA DR+ CD8+ T cell %lymphocyte || id:ebi-a-GCST90001629	Weighted mode	3	-0.0468208	0.0386691	0.349635	-0.122612	0.0289706	0.954258	0.884607	1.02939
ebi-a-GCST90001638	ebi-a-GCST90018897	Periodontal disease || id:ebi-a-GCST90018897	CD4-CD8- Natural Killer T %lymphocyte || id:ebi-a-GCST90001638	Inverse variance weighted	6	0.00486417	0.0688223	0.943655	-0.130028	0.139756	1.00488	0.878071	1.14999
ebi-a-GCST90001638	ebi-a-GCST90018897	Periodontal disease || id:ebi-a-GCST90018897	CD4-CD8- Natural Killer T %lymphocyte || id:ebi-a-GCST90001638	MR Egger	6	-0.0919895	0.160528	0.59729	-0.406624	0.222645	0.912115	0.665895	1.24938
ebi-a-GCST90001638	ebi-a-GCST90018897	Periodontal disease || id:ebi-a-GCST90018897	CD4-CD8- Natural Killer T %lymphocyte || id:ebi-a-GCST90001638	Weighted median	6	0.0135791	0.0787344	0.86307	-0.14074	0.167899	1.01367	0.868715	1.18282
ebi-a-GCST90001638	ebi-a-GCST90018897	Periodontal disease || id:ebi-a-GCST90018897	CD4-CD8- Natural Killer T %lymphocyte || id:ebi-a-GCST90001638	Weighted mode	6	0.0152001	0.116121	0.900958	-0.212396	0.242796	1.01532	0.808644	1.27481
ebi-a-GCST90001654	ebi-a-GCST90018897	Periodontal disease || id:ebi-a-GCST90018897	CD28- CD4-CD8- T cell Absolute Count || id:ebi-a-GCST90001654	Inverse variance weighted	2	-0.0461258	0.0877113	0.59897	-0.21804	0.125788	0.954922	0.804093	1.13404
ebi-a-GCST90001760	ebi-a-GCST90018897	Periodontal disease || id:ebi-a-GCST90018897	CD20 on unswitched memory B cell || id:ebi-a-GCST90001760	Inverse variance weighted (multiplicative random effects)	4	0.076078	0.0734247	0.300138	-0.0678343	0.21999	1.07905	0.934415	1.24606
ebi-a-GCST90001760	ebi-a-GCST90018897	Periodontal disease || id:ebi-a-GCST90018897	CD20 on unswitched memory B cell || id:ebi-a-GCST90001760	MR Egger	4	2.4563	0.910202	0.114255	0.672308	4.2403	11.6616	1.95875	69.4287
ebi-a-GCST90001760	ebi-a-GCST90018897	Periodontal disease || id:ebi-a-GCST90018897	CD20 on unswitched memory B cell || id:ebi-a-GCST90001760	Weighted median	4	0.00629981	0.0546548	0.908235	-0.100824	0.113423	1.00632	0.904092	1.12011
ebi-a-GCST90001760	ebi-a-GCST90018897	Periodontal disease || id:ebi-a-GCST90018897	CD20 on unswitched memory B cell || id:ebi-a-GCST90001760	Weighted mode	4	-0.00732394	0.049646	0.892076	-0.10463	0.0899822	0.992703	0.900658	1.09415
ebi-a-GCST90001786	ebi-a-GCST90018897	Periodontal disease || id:ebi-a-GCST90018897	CD25 on IgD- CD27- B cell || id:ebi-a-GCST90001786	Inverse variance weighted	2	-0.0796947	0.0714354	0.264585	-0.219708	0.0603187	0.923398	0.802753	1.06217
ebi-a-GCST90001790	ebi-a-GCST90018897	Periodontal disease || id:ebi-a-GCST90018897	CD25 on memory B cell || id:ebi-a-GCST90001790	Inverse variance weighted	4	0.0245597	0.0371494	0.508545	-0.0482532	0.0973725	1.02486	0.952892	1.10227
ebi-a-GCST90001790	ebi-a-GCST90018897	Periodontal disease || id:ebi-a-GCST90018897	CD25 on memory B cell || id:ebi-a-GCST90001790	MR Egger	4	-0.0154725	0.113606	0.90414	-0.238141	0.207196	0.984647	0.788091	1.23022
ebi-a-GCST90001790	ebi-a-GCST90018897	Periodontal disease || id:ebi-a-GCST90018897	CD25 on memory B cell || id:ebi-a-GCST90001790	Weighted median	4	0.0273395	0.0325499	0.400949	-0.0364582	0.0911373	1.02772	0.964198	1.09542
ebi-a-GCST90001790	ebi-a-GCST90018897	Periodontal disease || id:ebi-a-GCST90018897	CD25 on memory B cell || id:ebi-a-GCST90001790	Weighted mode	4	0.0175523	0.0355727	0.655577	-0.0521701	0.0872748	1.01771	0.949167	1.0912
ebi-a-GCST90001808	ebi-a-GCST90018897	Periodontal disease || id:ebi-a-GCST90018897	CD27 on switched memory B cell || id:ebi-a-GCST90001808	Inverse variance weighted	10	0.0634921	0.020842	0.0023164	0.0226417	0.104343	1.06555	1.0229	1.10998
ebi-a-GCST90001808	ebi-a-GCST90018897	Periodontal disease || id:ebi-a-GCST90018897	CD27 on switched memory B cell || id:ebi-a-GCST90001808	MR Egger	10	0.0092915	0.0500614	0.857376	-0.0888288	0.107412	1.00933	0.915002	1.11339
ebi-a-GCST90001808	ebi-a-GCST90018897	Periodontal disease || id:ebi-a-GCST90018897	CD27 on switched memory B cell || id:ebi-a-GCST90001808	Weighted median	10	0.0534669	0.0233368	0.021958	0.00772667	0.0992071	1.05492	1.00776	1.10429
ebi-a-GCST90001808	ebi-a-GCST90018897	Periodontal disease || id:ebi-a-GCST90018897	CD27 on switched memory B cell || id:ebi-a-GCST90001808	Weighted mode	10	0.0497012	0.0223315	0.053076	0.00593142	0.0934709	1.05096	1.00595	1.09798
ebi-a-GCST90001811	ebi-a-GCST90018897	Periodontal disease || id:ebi-a-GCST90018897	CD38 on IgD+ CD24- B cell || id:ebi-a-GCST90001811	Inverse variance weighted	2	-0.111035	0.129145	0.389914	-0.364159	0.142089	0.894907	0.694781	1.15268
ebi-a-GCST90001812	ebi-a-GCST90018897	Periodontal disease || id:ebi-a-GCST90018897	CD38 on IgD+ CD38+ B cell || id:ebi-a-GCST90001812	Inverse variance weighted	2	-0.0251787	0.0862148	0.770252	-0.19416	0.143802	0.975136	0.823526	1.15466
ebi-a-GCST90001815	ebi-a-GCST90018897	Periodontal disease || id:ebi-a-GCST90018897	CD38 on IgD- CD38dim B cell || id:ebi-a-GCST90001815	Inverse variance weighted	3	-0.0954743	0.0927765	0.303442	-0.277316	0.0863675	0.908942	0.757815	1.09021
ebi-a-GCST90001815	ebi-a-GCST90018897	Periodontal disease || id:ebi-a-GCST90018897	CD38 on IgD- CD38dim B cell || id:ebi-a-GCST90001815	MR Egger	3	-0.0647001	0.298145	0.863957	-0.649064	0.519663	0.937349	0.522535	1.68146
ebi-a-GCST90001815	ebi-a-GCST90018897	Periodontal disease || id:ebi-a-GCST90018897	CD38 on IgD- CD38dim B cell || id:ebi-a-GCST90001815	Weighted median	3	-0.0914731	0.108435	0.398905	-0.304005	0.121059	0.912586	0.737857	1.12869
ebi-a-GCST90001815	ebi-a-GCST90018897	Periodontal disease || id:ebi-a-GCST90018897	CD38 on IgD- CD38dim B cell || id:ebi-a-GCST90001815	Weighted mode	3	-0.0901288	0.123638	0.541825	-0.332459	0.152201	0.913813	0.717158	1.16439
ebi-a-GCST90001819	ebi-a-GCST90018897	Periodontal disease || id:ebi-a-GCST90018897	CD38 on transitional B cell || id:ebi-a-GCST90001819	Inverse variance weighted	5	-0.0427894	0.0619899	0.490028	-0.16429	0.0787109	0.958113	0.848496	1.08189
ebi-a-GCST90001819	ebi-a-GCST90018897	Periodontal disease || id:ebi-a-GCST90018897	CD38 on transitional B cell || id:ebi-a-GCST90001819	MR Egger	5	-0.10614	0.106067	0.390714	-0.314031	0.10175	0.899298	0.730496	1.10711
ebi-a-GCST90001819	ebi-a-GCST90018897	Periodontal disease || id:ebi-a-GCST90018897	CD38 on transitional B cell || id:ebi-a-GCST90001819	Weighted median	5	-0.0552899	0.0794491	0.486481	-0.21101	0.10043	0.946211	0.809766	1.10565
ebi-a-GCST90001819	ebi-a-GCST90018897	Periodontal disease || id:ebi-a-GCST90018897	CD38 on transitional B cell || id:ebi-a-GCST90001819	Weighted mode	5	-0.085652	0.0878744	0.384897	-0.257886	0.0865819	0.917914	0.772683	1.09044
ebi-a-GCST90001820	ebi-a-GCST90018897	Periodontal disease || id:ebi-a-GCST90018897	IgD on IgD+ CD24+ B cell || id:ebi-a-GCST90001820	Inverse variance weighted	5	0.000184413	0.0869319	0.998307	-0.170202	0.170571	1.00018	0.843494	1.18598
ebi-a-GCST90001820	ebi-a-GCST90018897	Periodontal disease || id:ebi-a-GCST90018897	IgD on IgD+ CD24+ B cell || id:ebi-a-GCST90001820	MR Egger	5	-0.219735	0.665503	0.762978	-1.52412	1.08465	0.802731	0.217812	2.95841
ebi-a-GCST90001820	ebi-a-GCST90018897	Periodontal disease || id:ebi-a-GCST90018897	IgD on IgD+ CD24+ B cell || id:ebi-a-GCST90001820	Weighted median	5	-0.0125216	0.102045	0.90234	-0.21253	0.187487	0.987556	0.808536	1.20621
ebi-a-GCST90001820	ebi-a-GCST90018897	Periodontal disease || id:ebi-a-GCST90018897	IgD on IgD+ CD24+ B cell || id:ebi-a-GCST90001820	Weighted mode	5	0.079665	0.114129	0.523611	-0.144028	0.303358	1.08292	0.865863	1.3544
ebi-a-GCST90001838	ebi-a-GCST90018897	Periodontal disease || id:ebi-a-GCST90018897	CD3 on naive CD8+ T cell || id:ebi-a-GCST90001838	Inverse variance weighted	6	-0.00420188	0.0305122	0.890468	-0.0640057	0.0556019	0.995807	0.938	1.05718
ebi-a-GCST90001838	ebi-a-GCST90018897	Periodontal disease || id:ebi-a-GCST90018897	CD3 on naive CD8+ T cell || id:ebi-a-GCST90001838	MR Egger	6	-0.0350514	0.0609521	0.596047	-0.154517	0.0844147	0.965556	0.856829	1.08808
ebi-a-GCST90001838	ebi-a-GCST90018897	Periodontal disease || id:ebi-a-GCST90018897	CD3 on naive CD8+ T cell || id:ebi-a-GCST90001838	Weighted median	6	-0.000702047	0.0323804	0.982702	-0.0641677	0.0627636	0.999298	0.937848	1.06478
ebi-a-GCST90001838	ebi-a-GCST90018897	Periodontal disease || id:ebi-a-GCST90018897	CD3 on naive CD8+ T cell || id:ebi-a-GCST90001838	Weighted mode	6	-0.0171183	0.034322	0.639116	-0.0843895	0.0501529	0.983027	0.919073	1.05143
ebi-a-GCST90001845	ebi-a-GCST90018897	Periodontal disease || id:ebi-a-GCST90018897	CD3 on CD45RA- CD4+ T cell || id:ebi-a-GCST90001845	Inverse variance weighted	3	-0.0149229	0.0402629	0.710908	-0.0938383	0.0639924	0.985188	0.91043	1.06608
ebi-a-GCST90001845	ebi-a-GCST90018897	Periodontal disease || id:ebi-a-GCST90018897	CD3 on CD45RA- CD4+ T cell || id:ebi-a-GCST90001845	MR Egger	3	-0.133736	0.226809	0.660828	-0.578281	0.310809	0.874821	0.560861	1.36453
ebi-a-GCST90001845	ebi-a-GCST90018897	Periodontal disease || id:ebi-a-GCST90018897	CD3 on CD45RA- CD4+ T cell || id:ebi-a-GCST90001845	Weighted median	3	-0.014595	0.0422556	0.729795	-0.0974161	0.068226	0.985511	0.907178	1.07061
ebi-a-GCST90001845	ebi-a-GCST90018897	Periodontal disease || id:ebi-a-GCST90018897	CD3 on CD45RA- CD4+ T cell || id:ebi-a-GCST90001845	Weighted mode	3	-0.0247497	0.0435181	0.626893	-0.110045	0.0605458	0.975554	0.895794	1.06242
ebi-a-GCST90001886	ebi-a-GCST90018897	Periodontal disease || id:ebi-a-GCST90018897	CD28 on CD39+ activated CD4 regulatory T cell || id:ebi-a-GCST90001886	Inverse variance weighted	3	-0.068506	0.0696402	0.325257	-0.205001	0.0679888	0.933788	0.814647	1.07035
ebi-a-GCST90001886	ebi-a-GCST90018897	Periodontal disease || id:ebi-a-GCST90018897	CD28 on CD39+ activated CD4 regulatory T cell || id:ebi-a-GCST90001886	MR Egger	3	0.0224963	0.359187	0.96018	-0.68151	0.726503	1.02275	0.505853	2.06784
ebi-a-GCST90001886	ebi-a-GCST90018897	Periodontal disease || id:ebi-a-GCST90018897	CD28 on CD39+ activated CD4 regulatory T cell || id:ebi-a-GCST90001886	Weighted median	3	-0.0512171	0.0742148	0.490119	-0.196678	0.094244	0.950072	0.821455	1.09883
ebi-a-GCST90001886	ebi-a-GCST90018897	Periodontal disease || id:ebi-a-GCST90018897	CD28 on CD39+ activated CD4 regulatory T cell || id:ebi-a-GCST90001886	Weighted mode	3	-0.0417646	0.0806591	0.656187	-0.199856	0.116327	0.959096	0.818848	1.12336
ebi-a-GCST90001910	ebi-a-GCST90018897	Periodontal disease || id:ebi-a-GCST90018897	CD45 on B cell || id:ebi-a-GCST90001910	Inverse variance weighted	2	0.167242	0.084444	0.0476461	0.00173209	0.332753	1.18204	1.00173	1.3948
ebi-a-GCST90001948	ebi-a-GCST90018897	Periodontal disease || id:ebi-a-GCST90018897	CD33 on CD33dim HLA DR+ CD11b+ || id:ebi-a-GCST90001948	Inverse variance weighted	6	0.00988468	0.0168938	0.558475	-0.0232271	0.0429964	1.00993	0.977041	1.04393
ebi-a-GCST90001948	ebi-a-GCST90018897	Periodontal disease || id:ebi-a-GCST90018897	CD33 on CD33dim HLA DR+ CD11b+ || id:ebi-a-GCST90001948	MR Egger	6	0.0281973	0.0293053	0.390443	-0.0292412	0.0856357	1.0286	0.971182	1.08941
ebi-a-GCST90001948	ebi-a-GCST90018897	Periodontal disease || id:ebi-a-GCST90018897	CD33 on CD33dim HLA DR+ CD11b+ || id:ebi-a-GCST90001948	Weighted median	6	0.0130914	0.0143727	0.362373	-0.0150791	0.0412619	1.01318	0.985034	1.04213
ebi-a-GCST90001948	ebi-a-GCST90018897	Periodontal disease || id:ebi-a-GCST90018897	CD33 on CD33dim HLA DR+ CD11b+ || id:ebi-a-GCST90001948	Weighted mode	6	0.0138909	0.0155009	0.411245	-0.0164908	0.0442726	1.01399	0.983644	1.04527
ebi-a-GCST90001951	ebi-a-GCST90018897	Periodontal disease || id:ebi-a-GCST90018897	CD33 on CD66b++ myeloid cell || id:ebi-a-GCST90001951	Inverse variance weighted	4	0.0138903	0.0184113	0.450583	-0.0221959	0.0499765	1.01399	0.978049	1.05125
ebi-a-GCST90001951	ebi-a-GCST90018897	Periodontal disease || id:ebi-a-GCST90018897	CD33 on CD66b++ myeloid cell || id:ebi-a-GCST90001951	MR Egger	4	0.0261643	0.0397315	0.577872	-0.0517095	0.104038	1.02651	0.949605	1.10964
ebi-a-GCST90001951	ebi-a-GCST90018897	Periodontal disease || id:ebi-a-GCST90018897	CD33 on CD66b++ myeloid cell || id:ebi-a-GCST90001951	Weighted median	4	0.0164683	0.0169932	0.332488	-0.0168383	0.049775	1.0166	0.983303	1.05103
ebi-a-GCST90001951	ebi-a-GCST90018897	Periodontal disease || id:ebi-a-GCST90018897	CD33 on CD66b++ myeloid cell || id:ebi-a-GCST90001951	Weighted mode	4	0.0181494	0.0179231	0.385814	-0.0169798	0.0532785	1.01832	0.983164	1.05472
ebi-a-GCST90002014	ebi-a-GCST90018897	Periodontal disease || id:ebi-a-GCST90018897	CCR2 on CD62L+ myeloid Dendritic Cell || id:ebi-a-GCST90002014	Inverse variance weighted	3	0.117076	0.0590307	0.0473332	0.00137583	0.232776	1.1242	1.00138	1.2621
ebi-a-GCST90002014	ebi-a-GCST90018897	Periodontal disease || id:ebi-a-GCST90018897	CCR2 on CD62L+ myeloid Dendritic Cell || id:ebi-a-GCST90002014	MR Egger	3	0.0814061	0.259518	0.806492	-0.427249	0.590061	1.08481	0.652301	1.8041
ebi-a-GCST90002014	ebi-a-GCST90018897	Periodontal disease || id:ebi-a-GCST90018897	CCR2 on CD62L+ myeloid Dendritic Cell || id:ebi-a-GCST90002014	Weighted median	3	0.109454	0.0675707	0.105265	-0.0229842	0.241893	1.11567	0.977278	1.27366
ebi-a-GCST90002014	ebi-a-GCST90018897	Periodontal disease || id:ebi-a-GCST90018897	CCR2 on CD62L+ myeloid Dendritic Cell || id:ebi-a-GCST90002014	Weighted mode	3	0.110158	0.0736914	0.27357	-0.034277	0.254593	1.11645	0.966304	1.28994
ebi-a-GCST90002032	ebi-a-GCST90018897	Periodontal disease || id:ebi-a-GCST90018897	CD39 on CD39+ CD4+ T cell || id:ebi-a-GCST90002032	Inverse variance weighted	5	-0.0353092	0.0126512	0.00525484	-0.0601056	-0.0105129	0.965307	0.941665	0.989542
ebi-a-GCST90002032	ebi-a-GCST90018897	Periodontal disease || id:ebi-a-GCST90018897	CD39 on CD39+ CD4+ T cell || id:ebi-a-GCST90002032	MR Egger	5	-0.0653036	0.0224519	0.0620673	-0.109309	-0.0212978	0.936783	0.896453	0.978927
ebi-a-GCST90002032	ebi-a-GCST90018897	Periodontal disease || id:ebi-a-GCST90018897	CD39 on CD39+ CD4+ T cell || id:ebi-a-GCST90002032	Weighted median	5	-0.0386865	0.0131135	0.0031765	-0.0643889	-0.012984	0.962052	0.93764	0.9871
ebi-a-GCST90002032	ebi-a-GCST90018897	Periodontal disease || id:ebi-a-GCST90018897	CD39 on CD39+ CD4+ T cell || id:ebi-a-GCST90002032	Weighted mode	5	-0.0432001	0.0135161	0.0330202	-0.0696916	-0.0167086	0.95772	0.932681	0.98343
ebi-a-GCST90002034	ebi-a-GCST90018897	Periodontal disease || id:ebi-a-GCST90018897	CD39 on monocyte || id:ebi-a-GCST90002034	Inverse variance weighted	2	-0.364157	0.162604	0.0251217	-0.682862	-0.0454521	0.694782	0.505169	0.955565
ebi-a-GCST90002039	ebi-a-GCST90018897	Periodontal disease || id:ebi-a-GCST90018897	CD80 on monocyte || id:ebi-a-GCST90002039	Inverse variance weighted	6	0.0131671	0.0333918	0.693343	-0.0522808	0.0786151	1.01325	0.949062	1.08179
ebi-a-GCST90002039	ebi-a-GCST90018897	Periodontal disease || id:ebi-a-GCST90018897	CD80 on monocyte || id:ebi-a-GCST90002039	MR Egger	6	0.0269764	0.0552512	0.650928	-0.0813158	0.135269	1.02734	0.921902	1.14484
ebi-a-GCST90002039	ebi-a-GCST90018897	Periodontal disease || id:ebi-a-GCST90018897	CD80 on monocyte || id:ebi-a-GCST90002039	Weighted median	6	0.02885	0.0367018	0.43183	-0.0430855	0.100785	1.02927	0.957829	1.10604
ebi-a-GCST90002039	ebi-a-GCST90018897	Periodontal disease || id:ebi-a-GCST90018897	CD80 on monocyte || id:ebi-a-GCST90002039	Weighted mode	6	0.03056	0.0349469	0.421872	-0.037936	0.099056	1.03103	0.962775	1.10413
ebi-a-GCST90002066	ebi-a-GCST90018897	Periodontal disease || id:ebi-a-GCST90018897	CD4 on activated CD4 regulatory T cell || id:ebi-a-GCST90002066	Inverse variance weighted	4	-0.051929	0.0451221	0.249792	-0.140368	0.0365103	0.949396	0.869038	1.03718
ebi-a-GCST90002066	ebi-a-GCST90018897	Periodontal disease || id:ebi-a-GCST90018897	CD4 on activated CD4 regulatory T cell || id:ebi-a-GCST90002066	MR Egger	4	0.421214	0.381566	0.384683	-0.326656	1.16908	1.52381	0.721332	3.21904
ebi-a-GCST90002066	ebi-a-GCST90018897	Periodontal disease || id:ebi-a-GCST90018897	CD4 on activated CD4 regulatory T cell || id:ebi-a-GCST90002066	Weighted median	4	-0.0695432	0.0510859	0.173419	-0.169672	0.0305852	0.93282	0.843942	1.03106
ebi-a-GCST90002066	ebi-a-GCST90018897	Periodontal disease || id:ebi-a-GCST90018897	CD4 on activated CD4 regulatory T cell || id:ebi-a-GCST90002066	Weighted mode	4	-0.0703357	0.0510333	0.261934	-0.170361	0.0296895	0.932081	0.84336	1.03013
ebi-a-GCST90002074	ebi-a-GCST90018897	Periodontal disease || id:ebi-a-GCST90018897	SSC-A on CD14+ monocyte || id:ebi-a-GCST90002074	Inverse variance weighted	6	0.0178667	0.0560978	0.750111	-0.092085	0.127818	1.01803	0.912028	1.13635
ebi-a-GCST90002074	ebi-a-GCST90018897	Periodontal disease || id:ebi-a-GCST90018897	SSC-A on CD14+ monocyte || id:ebi-a-GCST90002074	MR Egger	6	-0.0546715	0.125894	0.686495	-0.301425	0.192082	0.946796	0.739764	1.21177
ebi-a-GCST90002074	ebi-a-GCST90018897	Periodontal disease || id:ebi-a-GCST90018897	SSC-A on CD14+ monocyte || id:ebi-a-GCST90002074	Weighted median	6	0.0419486	0.0510866	0.411574	-0.0581812	0.142078	1.04284	0.943479	1.15267
ebi-a-GCST90002074	ebi-a-GCST90018897	Periodontal disease || id:ebi-a-GCST90018897	SSC-A on CD14+ monocyte || id:ebi-a-GCST90002074	Weighted mode	6	0.0466485	0.0526056	0.415817	-0.0564584	0.149755	1.04775	0.945106	1.16155
ebi-a-GCST90002111	ebi-a-GCST90018897	Periodontal disease || id:ebi-a-GCST90018897	HLA DR on CD33dim HLA DR+ CD11b- || id:ebi-a-GCST90002111	Inverse variance weighted	5	0.0358234	0.01949	0.0660565	-0.00237699	0.0740237	1.03647	0.997626	1.07683
ebi-a-GCST90002111	ebi-a-GCST90018897	Periodontal disease || id:ebi-a-GCST90018897	HLA DR on CD33dim HLA DR+ CD11b- || id:ebi-a-GCST90002111	MR Egger	5	0.0580077	0.0941762	0.581509	-0.126578	0.242593	1.05972	0.881106	1.27455
ebi-a-GCST90002111	ebi-a-GCST90018897	Periodontal disease || id:ebi-a-GCST90018897	HLA DR on CD33dim HLA DR+ CD11b- || id:ebi-a-GCST90002111	Weighted median	5	0.0375183	0.0223705	0.0935166	-0.00632789	0.0813644	1.03823	0.993692	1.08477
ebi-a-GCST90002111	ebi-a-GCST90018897	Periodontal disease || id:ebi-a-GCST90018897	HLA DR on CD33dim HLA DR+ CD11b- || id:ebi-a-GCST90002111	Weighted mode	5	0.0398832	0.0256375	0.19477	-0.0103663	0.0901327	1.04069	0.989687	1.09432
ebi-a-GCST90001432	ebi-a-GCST90018897	Periodontal disease || id:ebi-a-GCST90018897	Unswitched memory B cell %lymphocyte || id:ebi-a-GCST90001432	Inverse variance weighted	4	0.115476	0.0393991	0.00337963	0.0382533	0.192698	1.12241	1.03899	1.21252
ebi-a-GCST90001432	ebi-a-GCST90018897	Periodontal disease || id:ebi-a-GCST90018897	Unswitched memory B cell %lymphocyte || id:ebi-a-GCST90001432	MR Egger	4	0.089362	0.0708998	0.334658	-0.0496017	0.228326	1.09348	0.951608	1.25649
ebi-a-GCST90001432	ebi-a-GCST90018897	Periodontal disease || id:ebi-a-GCST90018897	Unswitched memory B cell %lymphocyte || id:ebi-a-GCST90001432	Weighted median	4	0.121456	0.0458921	0.00813152	0.0315077	0.211405	1.12914	1.03201	1.23541
ebi-a-GCST90001432	ebi-a-GCST90018897	Periodontal disease || id:ebi-a-GCST90018897	Unswitched memory B cell %lymphocyte || id:ebi-a-GCST90001432	Weighted mode	4	0.121435	0.0453575	0.0752231	0.0325338	0.210335	1.12912	1.03307	1.23409
ebi-a-GCST90001459	ebi-a-GCST90018897	Periodontal disease || id:ebi-a-GCST90018897	Myeloid Dendritic Cell %Dendritic Cell || id:ebi-a-GCST90001459	Inverse variance weighted	2	0.193264	0.0822608	0.0188035	0.0320327	0.354495	1.2132	1.03255	1.42546
ebi-a-GCST90001460	ebi-a-GCST90018897	Periodontal disease || id:ebi-a-GCST90018897	Plasmacytoid Dendritic Cell Absolute Count || id:ebi-a-GCST90001460	Inverse variance weighted	2	0.00661033	0.0511855	0.897243	-0.0937133	0.106934	1.00663	0.910544	1.11286
ebi-a-GCST90001494	ebi-a-GCST90018897	Periodontal disease || id:ebi-a-GCST90018897	Secreting CD4 regulatory T cell %CD4+ T cell || id:ebi-a-GCST90001494	Inverse variance weighted	7	-0.0425954	0.0365802	0.244246	-0.114293	0.0291018	0.958299	0.891997	1.02953
ebi-a-GCST90001494	ebi-a-GCST90018897	Periodontal disease || id:ebi-a-GCST90018897	Secreting CD4 regulatory T cell %CD4+ T cell || id:ebi-a-GCST90001494	MR Egger	7	-0.0468499	0.0494042	0.386524	-0.143682	0.0499823	0.954231	0.866163	1.05125
ebi-a-GCST90001494	ebi-a-GCST90018897	Periodontal disease || id:ebi-a-GCST90018897	Secreting CD4 regulatory T cell %CD4+ T cell || id:ebi-a-GCST90001494	Weighted median	7	-0.0573584	0.041711	0.169089	-0.139112	0.0243952	0.944256	0.870131	1.0247
ebi-a-GCST90001494	ebi-a-GCST90018897	Periodontal disease || id:ebi-a-GCST90018897	Secreting CD4 regulatory T cell %CD4+ T cell || id:ebi-a-GCST90001494	Weighted mode	7	-0.06369	0.0774767	0.44248	-0.215544	0.0881642	0.938296	0.806103	1.09217
ebi-a-GCST90001509	ebi-a-GCST90018897	Periodontal disease || id:ebi-a-GCST90018897	CD25++ CD45RA+ CD4 not regulatory T cell %T cell || id:ebi-a-GCST90001509	Inverse variance weighted	5	0.0701538	0.0567466	0.21636	-0.0410696	0.181377	1.07267	0.959762	1.19887
ebi-a-GCST90001509	ebi-a-GCST90018897	Periodontal disease || id:ebi-a-GCST90018897	CD25++ CD45RA+ CD4 not regulatory T cell %T cell || id:ebi-a-GCST90001509	MR Egger	5	0.200569	0.0815401	0.0908876	0.0407499	0.360387	1.2221	1.04159	1.43388
ebi-a-GCST90001509	ebi-a-GCST90018897	Periodontal disease || id:ebi-a-GCST90018897	CD25++ CD45RA+ CD4 not regulatory T cell %T cell || id:ebi-a-GCST90001509	Weighted median	5	0.00970921	0.0579581	0.86696	-0.103889	0.123307	1.00976	0.901326	1.13123
ebi-a-GCST90001509	ebi-a-GCST90018897	Periodontal disease || id:ebi-a-GCST90018897	CD25++ CD45RA+ CD4 not regulatory T cell %T cell || id:ebi-a-GCST90001509	Weighted mode	5	-0.0233157	0.07676	0.776465	-0.173765	0.127134	0.976954	0.840494	1.13557
ebi-a-GCST90001558	ebi-a-GCST90018897	Periodontal disease || id:ebi-a-GCST90018897	Terminally Differentiated CD8+ T cell %CD8+ T cell || id:ebi-a-GCST90001558	Inverse variance weighted (multiplicative random effects)	3	0.081372	0.0842938	0.334376	-0.0838438	0.246588	1.08477	0.919575	1.27965
ebi-a-GCST90001558	ebi-a-GCST90018897	Periodontal disease || id:ebi-a-GCST90018897	Terminally Differentiated CD8+ T cell %CD8+ T cell || id:ebi-a-GCST90001558	MR Egger	3	0.230783	0.138404	0.343909	-0.0404893	0.502056	1.25959	0.960319	1.65211
ebi-a-GCST90001558	ebi-a-GCST90018897	Periodontal disease || id:ebi-a-GCST90018897	Terminally Differentiated CD8+ T cell %CD8+ T cell || id:ebi-a-GCST90001558	Weighted median	3	0.0827766	0.0507032	0.102559	-0.0166017	0.182155	1.0863	0.983535	1.1998
ebi-a-GCST90001558	ebi-a-GCST90018897	Periodontal disease || id:ebi-a-GCST90018897	Terminally Differentiated CD8+ T cell %CD8+ T cell || id:ebi-a-GCST90001558	Weighted mode	3	0.0791361	0.0548106	0.285609	-0.0282927	0.186565	1.08235	0.972104	1.2051
ebi-a-GCST90001621	ebi-a-GCST90018897	Periodontal disease || id:ebi-a-GCST90018897	Natural Killer T Absolute Count || id:ebi-a-GCST90001621	Inverse variance weighted	6	-0.0130785	0.0585965	0.823383	-0.127928	0.101771	0.987007	0.879917	1.10713
ebi-a-GCST90001621	ebi-a-GCST90018897	Periodontal disease || id:ebi-a-GCST90018897	Natural Killer T Absolute Count || id:ebi-a-GCST90001621	MR Egger	6	-0.0442173	0.157024	0.792221	-0.351984	0.26355	0.956746	0.703291	1.30154
ebi-a-GCST90001621	ebi-a-GCST90018897	Periodontal disease || id:ebi-a-GCST90018897	Natural Killer T Absolute Count || id:ebi-a-GCST90001621	Weighted median	6	0.00992285	0.0627366	0.874325	-0.113041	0.132887	1.00997	0.893114	1.14212
ebi-a-GCST90001621	ebi-a-GCST90018897	Periodontal disease || id:ebi-a-GCST90018897	Natural Killer T Absolute Count || id:ebi-a-GCST90001621	Weighted mode	6	0.0476628	0.0733942	0.544722	-0.0961898	0.191515	1.04882	0.908292	1.21108
ebi-a-GCST90001645	ebi-a-GCST90018897	Periodontal disease || id:ebi-a-GCST90018897	Natural Killer Absolute Count || id:ebi-a-GCST90001645	Inverse variance weighted	3	-0.0133506	0.0532402	0.801998	-0.117701	0.0910002	0.986738	0.888961	1.09527
ebi-a-GCST90001645	ebi-a-GCST90018897	Periodontal disease || id:ebi-a-GCST90018897	Natural Killer Absolute Count || id:ebi-a-GCST90001645	MR Egger	3	-0.00206919	0.84842	0.998447	-1.66497	1.66083	0.997933	0.189196	5.26369
ebi-a-GCST90001645	ebi-a-GCST90018897	Periodontal disease || id:ebi-a-GCST90018897	Natural Killer Absolute Count || id:ebi-a-GCST90001645	Weighted median	3	-0.0230084	0.0546028	0.673479	-0.13003	0.084013	0.977254	0.878069	1.08764
ebi-a-GCST90001645	ebi-a-GCST90018897	Periodontal disease || id:ebi-a-GCST90018897	Natural Killer Absolute Count || id:ebi-a-GCST90001645	Weighted mode	3	-0.0376434	0.060282	0.596068	-0.155796	0.0805092	0.963056	0.855734	1.08384
ebi-a-GCST90001660	ebi-a-GCST90018897	Periodontal disease || id:ebi-a-GCST90018897	CD39+ CD4+ T cell Absolute Count || id:ebi-a-GCST90001660	Inverse variance weighted	6	-0.0165071	0.0262919	0.530108	-0.0680393	0.035025	0.983628	0.934224	1.03565
ebi-a-GCST90001660	ebi-a-GCST90018897	Periodontal disease || id:ebi-a-GCST90018897	CD39+ CD4+ T cell Absolute Count || id:ebi-a-GCST90001660	MR Egger	6	0.0401471	0.0726569	0.609989	-0.10226	0.182555	1.04096	0.902794	1.20028
ebi-a-GCST90001660	ebi-a-GCST90018897	Periodontal disease || id:ebi-a-GCST90018897	CD39+ CD4+ T cell Absolute Count || id:ebi-a-GCST90001660	Weighted median	6	-0.0158675	0.0316408	0.616027	-0.0778835	0.0461485	0.984258	0.925072	1.04723
ebi-a-GCST90001660	ebi-a-GCST90018897	Periodontal disease || id:ebi-a-GCST90018897	CD39+ CD4+ T cell Absolute Count || id:ebi-a-GCST90001660	Weighted mode	6	-0.0131675	0.0341776	0.715885	-0.0801557	0.0538206	0.986919	0.922973	1.0553
ebi-a-GCST90001697	ebi-a-GCST90018897	Periodontal disease || id:ebi-a-GCST90018897	CD45RA- CD28- CD8+ T cell %T cell || id:ebi-a-GCST90001697	Inverse variance weighted	38	0.000752665	0.000497122	0.130015	-0.000221694	0.00172702	1.00075	0.999778	1.00173
ebi-a-GCST90001697	ebi-a-GCST90018897	Periodontal disease || id:ebi-a-GCST90018897	CD45RA- CD28- CD8+ T cell %T cell || id:ebi-a-GCST90001697	MR Egger	38	0.000590589	0.000660342	0.377066	-0.000703682	0.00188486	1.00059	0.999297	1.00189
ebi-a-GCST90001697	ebi-a-GCST90018897	Periodontal disease || id:ebi-a-GCST90018897	CD45RA- CD28- CD8+ T cell %T cell || id:ebi-a-GCST90001697	Weighted median	38	0.00119129	0.000727248	0.101404	-0.000234111	0.0026167	1.00119	0.999766	1.00262
ebi-a-GCST90001697	ebi-a-GCST90018897	Periodontal disease || id:ebi-a-GCST90018897	CD45RA- CD28- CD8+ T cell %T cell || id:ebi-a-GCST90001697	Weighted mode	38	0.00097588	0.000570667	0.0956278	-0.000142627	0.00209439	1.00098	0.999857	1.0021
ebi-a-GCST90001703	ebi-a-GCST90018897	Periodontal disease || id:ebi-a-GCST90018897	BAFF-R on IgD+ CD24+ B cell || id:ebi-a-GCST90001703	Inverse variance weighted	8	0.00779367	0.0169176	0.645025	-0.0253648	0.0409521	1.00782	0.974954	1.0418
ebi-a-GCST90001703	ebi-a-GCST90018897	Periodontal disease || id:ebi-a-GCST90018897	BAFF-R on IgD+ CD24+ B cell || id:ebi-a-GCST90001703	MR Egger	8	-0.0159641	0.0329575	0.645286	-0.0805607	0.0486325	0.984163	0.922599	1.04983
ebi-a-GCST90001703	ebi-a-GCST90018897	Periodontal disease || id:ebi-a-GCST90018897	BAFF-R on IgD+ CD24+ B cell || id:ebi-a-GCST90001703	Weighted median	8	0.0042015	0.0157685	0.789894	-0.0267048	0.0351078	1.00421	0.973649	1.03573
ebi-a-GCST90001703	ebi-a-GCST90018897	Periodontal disease || id:ebi-a-GCST90018897	BAFF-R on IgD+ CD24+ B cell || id:ebi-a-GCST90001703	Weighted mode	8	0.00596907	0.0156698	0.714555	-0.0247438	0.036682	1.00599	0.97556	1.03736
ebi-a-GCST90001715	ebi-a-GCST90018897	Periodontal disease || id:ebi-a-GCST90018897	BAFF-R on memory B cell || id:ebi-a-GCST90001715	Inverse variance weighted	10	0.0106826	0.0157003	0.496247	-0.02009	0.0414553	1.01074	0.98011	1.04233
ebi-a-GCST90001715	ebi-a-GCST90018897	Periodontal disease || id:ebi-a-GCST90018897	BAFF-R on memory B cell || id:ebi-a-GCST90001715	MR Egger	10	-0.0205018	0.0293145	0.504142	-0.0779582	0.0369547	0.979707	0.925003	1.03765
ebi-a-GCST90001715	ebi-a-GCST90018897	Periodontal disease || id:ebi-a-GCST90018897	BAFF-R on memory B cell || id:ebi-a-GCST90001715	Weighted median	10	0.00423589	0.0155895	0.785842	-0.0263196	0.0347914	1.00424	0.974024	1.0354
ebi-a-GCST90001715	ebi-a-GCST90018897	Periodontal disease || id:ebi-a-GCST90018897	BAFF-R on memory B cell || id:ebi-a-GCST90001715	Weighted mode	10	0.00661351	0.0154485	0.678641	-0.0236656	0.0368926	1.00664	0.976612	1.03758
ebi-a-GCST90001725	ebi-a-GCST90018897	Periodontal disease || id:ebi-a-GCST90018897	CD19 on IgD+ CD24- B cell || id:ebi-a-GCST90001725	Inverse variance weighted	3	0.0217765	0.155839	0.888868	-0.283669	0.327222	1.02202	0.753016	1.38711
ebi-a-GCST90001725	ebi-a-GCST90018897	Periodontal disease || id:ebi-a-GCST90018897	CD19 on IgD+ CD24- B cell || id:ebi-a-GCST90001725	MR Egger	3	-0.407224	0.5128	0.572736	-1.41231	0.597863	0.665495	0.24358	1.81823
ebi-a-GCST90001725	ebi-a-GCST90018897	Periodontal disease || id:ebi-a-GCST90018897	CD19 on IgD+ CD24- B cell || id:ebi-a-GCST90001725	Weighted median	3	0.0507107	0.194386	0.794188	-0.330286	0.431707	1.05202	0.718718	1.53988
ebi-a-GCST90001725	ebi-a-GCST90018897	Periodontal disease || id:ebi-a-GCST90018897	CD19 on IgD+ CD24- B cell || id:ebi-a-GCST90001725	Weighted mode	3	0.0812551	0.226863	0.754488	-0.363397	0.525907	1.08465	0.695311	1.69199
ebi-a-GCST90001742	ebi-a-GCST90018897	Periodontal disease || id:ebi-a-GCST90018897	CD19 on transitional B cell || id:ebi-a-GCST90001742	Inverse variance weighted	3	-0.0460448	0.149542	0.758155	-0.339148	0.247058	0.954999	0.712377	1.28025
ebi-a-GCST90001742	ebi-a-GCST90018897	Periodontal disease || id:ebi-a-GCST90018897	CD19 on transitional B cell || id:ebi-a-GCST90001742	MR Egger	3	1.18727	4.27784	0.827651	-7.1973	9.57184	3.27812	0.000748601	14354.8
ebi-a-GCST90001742	ebi-a-GCST90018897	Periodontal disease || id:ebi-a-GCST90018897	CD19 on transitional B cell || id:ebi-a-GCST90001742	Weighted median	3	0.022839	0.170581	0.89349	-0.3115	0.357178	1.0231	0.732347	1.42929
ebi-a-GCST90001742	ebi-a-GCST90018897	Periodontal disease || id:ebi-a-GCST90018897	CD19 on transitional B cell || id:ebi-a-GCST90001742	Weighted mode	3	0.0323509	0.201662	0.887287	-0.362906	0.427608	1.03288	0.695652	1.53358
ebi-a-GCST90001761	ebi-a-GCST90018897	Periodontal disease || id:ebi-a-GCST90018897	CD20 on switched memory B cell || id:ebi-a-GCST90001761	Inverse variance weighted	7	0.0310171	0.0456243	0.496608	-0.0584065	0.120441	1.0315	0.943266	1.12799
ebi-a-GCST90001761	ebi-a-GCST90018897	Periodontal disease || id:ebi-a-GCST90018897	CD20 on switched memory B cell || id:ebi-a-GCST90001761	MR Egger	7	0.156523	0.20014	0.469573	-0.235752	0.548797	1.16944	0.789977	1.73117
ebi-a-GCST90001761	ebi-a-GCST90018897	Periodontal disease || id:ebi-a-GCST90018897	CD20 on switched memory B cell || id:ebi-a-GCST90001761	Weighted median	7	0.0133677	0.0424876	0.753046	-0.069908	0.0966435	1.01346	0.93248	1.10147
ebi-a-GCST90001761	ebi-a-GCST90018897	Periodontal disease || id:ebi-a-GCST90018897	CD20 on switched memory B cell || id:ebi-a-GCST90001761	Weighted mode	7	0.00948236	0.0495714	0.85461	-0.0876776	0.106642	1.00953	0.916056	1.11254
ebi-a-GCST90001780	ebi-a-GCST90018897	Periodontal disease || id:ebi-a-GCST90018897	CD25 on IgD+ CD38- B cell || id:ebi-a-GCST90001780	Inverse variance weighted	2	-0.0549816	0.114045	0.629731	-0.278509	0.168546	0.946503	0.756911	1.18358
ebi-a-GCST90001800	ebi-a-GCST90018897	Periodontal disease || id:ebi-a-GCST90018897	CD27 on IgD+ CD24+ B cell || id:ebi-a-GCST90001800	Inverse variance weighted	6	0.0557023	0.0261257	0.0329999	0.00449582	0.106909	1.05728	1.00451	1.11283
ebi-a-GCST90001800	ebi-a-GCST90018897	Periodontal disease || id:ebi-a-GCST90018897	CD27 on IgD+ CD24+ B cell || id:ebi-a-GCST90001800	MR Egger	6	0.0548539	0.0865727	0.560752	-0.114829	0.224536	1.05639	0.891519	1.25174
ebi-a-GCST90001800	ebi-a-GCST90018897	Periodontal disease || id:ebi-a-GCST90018897	CD27 on IgD+ CD24+ B cell || id:ebi-a-GCST90001800	Weighted median	6	0.0474033	0.0280987	0.0915973	-0.00767005	0.102477	1.04854	0.992359	1.10791
ebi-a-GCST90001800	ebi-a-GCST90018897	Periodontal disease || id:ebi-a-GCST90018897	CD27 on IgD+ CD24+ B cell || id:ebi-a-GCST90001800	Weighted mode	6	0.0448298	0.028528	0.176886	-0.0110852	0.100745	1.04585	0.988976	1.10599
ebi-a-GCST90001805	ebi-a-GCST90018897	Periodontal disease || id:ebi-a-GCST90018897	CD27 on memory B cell || id:ebi-a-GCST90001805	Inverse variance weighted	7	0.0460013	0.0226682	0.0424242	0.00157169	0.0904309	1.04708	1.00157	1.09465
ebi-a-GCST90001805	ebi-a-GCST90018897	Periodontal disease || id:ebi-a-GCST90018897	CD27 on memory B cell || id:ebi-a-GCST90001805	MR Egger	7	-0.0141642	0.108031	0.900798	-0.225904	0.197576	0.985936	0.797794	1.21845
ebi-a-GCST90001805	ebi-a-GCST90018897	Periodontal disease || id:ebi-a-GCST90018897	CD27 on memory B cell || id:ebi-a-GCST90001805	Weighted median	7	0.0382074	0.0241084	0.113008	-0.00904503	0.0854598	1.03895	0.990996	1.08922
ebi-a-GCST90001805	ebi-a-GCST90018897	Periodontal disease || id:ebi-a-GCST90018897	CD27 on memory B cell || id:ebi-a-GCST90001805	Weighted mode	7	0.0382629	0.0245795	0.170548	-0.00991298	0.0864388	1.039	0.990136	1.09028
ebi-a-GCST90001828	ebi-a-GCST90018897	Periodontal disease || id:ebi-a-GCST90018897	IgD on transitional B cell || id:ebi-a-GCST90001828	Inverse variance weighted	3	-0.00740116	0.0579541	0.898381	-0.120991	0.106189	0.992626	0.886042	1.11203
ebi-a-GCST90001828	ebi-a-GCST90018897	Periodontal disease || id:ebi-a-GCST90018897	IgD on transitional B cell || id:ebi-a-GCST90001828	MR Egger	3	0.188967	0.374529	0.702522	-0.54511	0.923044	1.208	0.579778	2.51694
ebi-a-GCST90001828	ebi-a-GCST90018897	Periodontal disease || id:ebi-a-GCST90018897	IgD on transitional B cell || id:ebi-a-GCST90001828	Weighted median	3	-0.0114416	0.0600305	0.848842	-0.129101	0.106218	0.988624	0.878885	1.11206
ebi-a-GCST90001828	ebi-a-GCST90018897	Periodontal disease || id:ebi-a-GCST90018897	IgD on transitional B cell || id:ebi-a-GCST90001828	Weighted mode	3	-0.0105527	0.0636871	0.883631	-0.135379	0.114274	0.989503	0.873384	1.12106
ebi-a-GCST90001854	ebi-a-GCST90018897	Periodontal disease || id:ebi-a-GCST90018897	CD3 on CD39+ activated CD4 regulatory T cell || id:ebi-a-GCST90001854	Inverse variance weighted (multiplicative random effects)	5	0.040209	0.0385116	0.296451	-0.0352738	0.115692	1.04103	0.965341	1.12265
ebi-a-GCST90001854	ebi-a-GCST90018897	Periodontal disease || id:ebi-a-GCST90018897	CD3 on CD39+ activated CD4 regulatory T cell || id:ebi-a-GCST90001854	MR Egger	5	-0.130038	0.0632437	0.131984	-0.253995	-0.00608005	0.878062	0.775696	0.993938
ebi-a-GCST90001854	ebi-a-GCST90018897	Periodontal disease || id:ebi-a-GCST90018897	CD3 on CD39+ activated CD4 regulatory T cell || id:ebi-a-GCST90001854	Weighted median	5	0.0207991	0.0335311	0.535065	-0.0449218	0.0865201	1.02102	0.956072	1.09037
ebi-a-GCST90001854	ebi-a-GCST90018897	Periodontal disease || id:ebi-a-GCST90018897	CD3 on CD39+ activated CD4 regulatory T cell || id:ebi-a-GCST90001854	Weighted mode	5	-0.00219609	0.032588	0.949506	-0.0660686	0.0616765	0.997806	0.936067	1.06362
ebi-a-GCST90001859	ebi-a-GCST90018897	Periodontal disease || id:ebi-a-GCST90018897	CD3 on CD8+ T cell || id:ebi-a-GCST90001859	Inverse variance weighted	2	-0.0408872	0.047195	0.386301	-0.13339	0.0516151	0.959937	0.875124	1.05297
ebi-a-GCST90001870	ebi-a-GCST90018897	Periodontal disease || id:ebi-a-GCST90018897	CD34 on Hematopoietic Stem Cell || id:ebi-a-GCST90001870	Inverse variance weighted	4	-0.0441408	0.0469596	0.347231	-0.136182	0.0479001	0.956819	0.872684	1.04907
ebi-a-GCST90001870	ebi-a-GCST90018897	Periodontal disease || id:ebi-a-GCST90018897	CD34 on Hematopoietic Stem Cell || id:ebi-a-GCST90001870	MR Egger	4	-0.268932	0.401099	0.571602	-1.05509	0.517223	0.764195	0.348162	1.67736
ebi-a-GCST90001870	ebi-a-GCST90018897	Periodontal disease || id:ebi-a-GCST90018897	CD34 on Hematopoietic Stem Cell || id:ebi-a-GCST90001870	Weighted median	4	-0.0388293	0.0476441	0.415081	-0.132212	0.0545532	0.961915	0.876155	1.05607
ebi-a-GCST90001870	ebi-a-GCST90018897	Periodontal disease || id:ebi-a-GCST90018897	CD34 on Hematopoietic Stem Cell || id:ebi-a-GCST90001870	Weighted mode	4	-0.0384127	0.0509493	0.505664	-0.138273	0.0614479	0.962316	0.870861	1.06338
ebi-a-GCST90001949	ebi-a-GCST90018897	Periodontal disease || id:ebi-a-GCST90018897	CD33 on CD33dim HLA DR+ CD11b- || id:ebi-a-GCST90001949	Inverse variance weighted	7	0.00966558	0.0188902	0.60888	-0.0273592	0.0466904	1.00971	0.973012	1.0478
ebi-a-GCST90001949	ebi-a-GCST90018897	Periodontal disease || id:ebi-a-GCST90018897	CD33 on CD33dim HLA DR+ CD11b- || id:ebi-a-GCST90001949	MR Egger	7	0.0303334	0.0325089	0.39361	-0.033384	0.0940509	1.0308	0.967167	1.09862
ebi-a-GCST90001949	ebi-a-GCST90018897	Periodontal disease || id:ebi-a-GCST90018897	CD33 on CD33dim HLA DR+ CD11b- || id:ebi-a-GCST90001949	Weighted median	7	0.0121972	0.0139286	0.381196	-0.0151028	0.0394971	1.01227	0.985011	1.04029
ebi-a-GCST90001949	ebi-a-GCST90018897	Periodontal disease || id:ebi-a-GCST90018897	CD33 on CD33dim HLA DR+ CD11b- || id:ebi-a-GCST90001949	Weighted mode	7	0.0137711	0.0144961	0.378798	-0.0146413	0.0421836	1.01387	0.985465	1.04309
ebi-a-GCST90001988	ebi-a-GCST90018897	Periodontal disease || id:ebi-a-GCST90018897	HLA DR on CD14+ CD16- monocyte || id:ebi-a-GCST90001988	Inverse variance weighted	4	-0.0362095	0.0276139	0.189763	-0.0903327	0.0179136	0.964438	0.913627	1.01808
ebi-a-GCST90001988	ebi-a-GCST90018897	Periodontal disease || id:ebi-a-GCST90018897	HLA DR on CD14+ CD16- monocyte || id:ebi-a-GCST90001988	MR Egger	4	-0.0760636	0.0946851	0.506083	-0.261646	0.109519	0.926757	0.769783	1.11574
ebi-a-GCST90001988	ebi-a-GCST90018897	Periodontal disease || id:ebi-a-GCST90018897	HLA DR on CD14+ CD16- monocyte || id:ebi-a-GCST90001988	Weighted median	4	-0.0537139	0.0212807	0.0116008	-0.0954241	-0.0120036	0.947703	0.908987	0.988068
ebi-a-GCST90001988	ebi-a-GCST90018897	Periodontal disease || id:ebi-a-GCST90018897	HLA DR on CD14+ CD16- monocyte || id:ebi-a-GCST90001988	Weighted mode	4	-0.0531445	0.0221026	0.0954916	-0.0964655	-0.00982352	0.948243	0.908041	0.990225
ebi-a-GCST90001996	ebi-a-GCST90018897	Periodontal disease || id:ebi-a-GCST90018897	CX3CR1 on CD14+ CD16+ monocyte || id:ebi-a-GCST90001996	Inverse variance weighted	3	0.0607453	0.0314395	0.0533432	-0.000876144	0.122367	1.06263	0.999124	1.13017
ebi-a-GCST90001996	ebi-a-GCST90018897	Periodontal disease || id:ebi-a-GCST90018897	CX3CR1 on CD14+ CD16+ monocyte || id:ebi-a-GCST90001996	MR Egger	3	0.0678358	0.0935818	0.600692	-0.115584	0.251256	1.07019	0.890845	1.28564
ebi-a-GCST90001996	ebi-a-GCST90018897	Periodontal disease || id:ebi-a-GCST90018897	CX3CR1 on CD14+ CD16+ monocyte || id:ebi-a-GCST90001996	Weighted median	3	0.0604963	0.0333043	0.0692981	-0.00478012	0.125773	1.06236	0.995231	1.13402
ebi-a-GCST90001996	ebi-a-GCST90018897	Periodontal disease || id:ebi-a-GCST90018897	CX3CR1 on CD14+ CD16+ monocyte || id:ebi-a-GCST90001996	Weighted mode	3	0.0564652	0.0332654	0.231712	-0.0087349	0.121665	1.05809	0.991303	1.12938
ebi-a-GCST90002031	ebi-a-GCST90018897	Periodontal disease || id:ebi-a-GCST90018897	CD39 on CD39+ secreting CD4 regulatory T cell || id:ebi-a-GCST90002031	Inverse variance weighted	6	-0.0331782	0.0127578	0.00930586	-0.0581835	-0.00817278	0.967366	0.943477	0.991861
ebi-a-GCST90002031	ebi-a-GCST90018897	Periodontal disease || id:ebi-a-GCST90018897	CD39 on CD39+ secreting CD4 regulatory T cell || id:ebi-a-GCST90002031	MR Egger	6	-0.0701195	0.0235616	0.0409002	-0.1163	-0.0239387	0.932282	0.890208	0.976346
ebi-a-GCST90002031	ebi-a-GCST90018897	Periodontal disease || id:ebi-a-GCST90018897	CD39 on CD39+ secreting CD4 regulatory T cell || id:ebi-a-GCST90002031	Weighted median	6	-0.0410196	0.0132651	0.00198609	-0.0670191	-0.0150201	0.95981	0.935177	0.985092
ebi-a-GCST90002031	ebi-a-GCST90018897	Periodontal disease || id:ebi-a-GCST90018897	CD39 on CD39+ secreting CD4 regulatory T cell || id:ebi-a-GCST90002031	Weighted mode	6	-0.0412603	0.0132787	0.0266335	-0.0672865	-0.015234	0.959579	0.934927	0.984881
ebi-a-GCST90002035	ebi-a-GCST90018897	Periodontal disease || id:ebi-a-GCST90018897	CD80 on myeloid Dendritic Cell || id:ebi-a-GCST90002035	Inverse variance weighted	4	0.00496553	0.116478	0.965996	-0.223331	0.233262	1.00498	0.79985	1.26271
ebi-a-GCST90002035	ebi-a-GCST90018897	Periodontal disease || id:ebi-a-GCST90018897	CD80 on myeloid Dendritic Cell || id:ebi-a-GCST90002035	MR Egger	4	0.118636	0.436858	0.811419	-0.737606	0.974878	1.12596	0.478257	2.65084
ebi-a-GCST90002035	ebi-a-GCST90018897	Periodontal disease || id:ebi-a-GCST90018897	CD80 on myeloid Dendritic Cell || id:ebi-a-GCST90002035	Weighted median	4	-0.0627271	0.0966639	0.516391	-0.252188	0.126734	0.9392	0.777098	1.13512
ebi-a-GCST90002035	ebi-a-GCST90018897	Periodontal disease || id:ebi-a-GCST90018897	CD80 on myeloid Dendritic Cell || id:ebi-a-GCST90002035	Weighted mode	4	-0.118956	0.107674	0.349904	-0.329998	0.0920853	0.887847	0.718925	1.09646
ebi-a-GCST90002040	ebi-a-GCST90018897	Periodontal disease || id:ebi-a-GCST90018897	CD80 on granulocyte || id:ebi-a-GCST90002040	Inverse variance weighted	3	-0.0452076	0.050989	0.375287	-0.145146	0.0547309	0.955799	0.864896	1.05626
ebi-a-GCST90002040	ebi-a-GCST90018897	Periodontal disease || id:ebi-a-GCST90018897	CD80 on granulocyte || id:ebi-a-GCST90002040	MR Egger	3	0.0365585	0.108889	0.793789	-0.176864	0.249982	1.03724	0.837893	1.284
ebi-a-GCST90002040	ebi-a-GCST90018897	Periodontal disease || id:ebi-a-GCST90018897	CD80 on granulocyte || id:ebi-a-GCST90002040	Weighted median	3	-0.0502009	0.053789	0.350669	-0.155627	0.0552256	0.951038	0.855878	1.05678
ebi-a-GCST90002040	ebi-a-GCST90018897	Periodontal disease || id:ebi-a-GCST90018897	CD80 on granulocyte || id:ebi-a-GCST90002040	Weighted mode	3	-0.00899559	0.0628851	0.899363	-0.13225	0.114259	0.991045	0.876122	1.12104
ebi-a-GCST90002067	ebi-a-GCST90018897	Periodontal disease || id:ebi-a-GCST90018897	CD4 on CD39+ activated CD4 regulatory T cell || id:ebi-a-GCST90002067	Inverse variance weighted	4	-0.0208003	0.0471394	0.659032	-0.113194	0.0715929	0.979415	0.892978	1.07422
ebi-a-GCST90002067	ebi-a-GCST90018897	Periodontal disease || id:ebi-a-GCST90018897	CD4 on CD39+ activated CD4 regulatory T cell || id:ebi-a-GCST90002067	MR Egger	4	-0.704388	1.04577	0.570001	-2.7541	1.34532	0.494411	0.0636666	3.83941
ebi-a-GCST90002067	ebi-a-GCST90018897	Periodontal disease || id:ebi-a-GCST90018897	CD4 on CD39+ activated CD4 regulatory T cell || id:ebi-a-GCST90002067	Weighted median	4	-0.0446661	0.0542447	0.41027	-0.150986	0.0616535	0.956317	0.85986	1.06359
ebi-a-GCST90002067	ebi-a-GCST90018897	Periodontal disease || id:ebi-a-GCST90018897	CD4 on CD39+ activated CD4 regulatory T cell || id:ebi-a-GCST90002067	Weighted mode	4	-0.0538909	0.0539866	0.391736	-0.159705	0.0519229	0.947535	0.852395	1.05329
ebi-a-GCST90002099	ebi-a-GCST90018897	Periodontal disease || id:ebi-a-GCST90018897	CD4RA on Terminally Differentiated CD4+ T cell || id:ebi-a-GCST90002099	Inverse variance weighted (multiplicative random effects)	3	0.0458777	0.0905007	0.612202	-0.131504	0.223259	1.04695	0.876776	1.25014
ebi-a-GCST90002099	ebi-a-GCST90018897	Periodontal disease || id:ebi-a-GCST90018897	CD4RA on Terminally Differentiated CD4+ T cell || id:ebi-a-GCST90002099	MR Egger	3	0.0519739	0.18916	0.829293	-0.318779	0.422727	1.05335	0.727036	1.52612
ebi-a-GCST90002099	ebi-a-GCST90018897	Periodontal disease || id:ebi-a-GCST90018897	CD4RA on Terminally Differentiated CD4+ T cell || id:ebi-a-GCST90002099	Weighted median	3	0.0341452	0.0630343	0.58803	-0.089402	0.157693	1.03473	0.914478	1.17081
ebi-a-GCST90002099	ebi-a-GCST90018897	Periodontal disease || id:ebi-a-GCST90018897	CD4RA on Terminally Differentiated CD4+ T cell || id:ebi-a-GCST90002099	Weighted mode	3	0.0129931	0.0951441	0.903883	-0.173489	0.199475	1.01308	0.840726	1.22076
ebi-a-GCST90002105	ebi-a-GCST90018897	Periodontal disease || id:ebi-a-GCST90018897	HLA DR on plasmacytoid Dendritic Cell || id:ebi-a-GCST90002105	Inverse variance weighted (multiplicative random effects)	8	-0.00384281	0.0180014	0.830959	-0.0391256	0.03144	0.996165	0.96163	1.03194
ebi-a-GCST90002105	ebi-a-GCST90018897	Periodontal disease || id:ebi-a-GCST90018897	HLA DR on plasmacytoid Dendritic Cell || id:ebi-a-GCST90002105	MR Egger	8	-0.0284729	0.0289709	0.363655	-0.0852559	0.02831	0.971929	0.918277	1.02871
ebi-a-GCST90002105	ebi-a-GCST90018897	Periodontal disease || id:ebi-a-GCST90018897	HLA DR on plasmacytoid Dendritic Cell || id:ebi-a-GCST90002105	Weighted median	8	-0.0130771	0.0130068	0.314704	-0.0385705	0.0124163	0.987008	0.962164	1.01249
ebi-a-GCST90002105	ebi-a-GCST90018897	Periodontal disease || id:ebi-a-GCST90018897	HLA DR on plasmacytoid Dendritic Cell || id:ebi-a-GCST90002105	Weighted mode	8	-0.00814257	0.0136639	0.569989	-0.0349238	0.0186387	0.99189	0.965679	1.01881
ebi-a-GCST90001472	ebi-a-GCST90018897	Periodontal disease || id:ebi-a-GCST90018897	CD62L- CD86+ myeloid Dendritic Cell Absolute Count || id:ebi-a-GCST90001472	Inverse variance weighted	6	0.037724	0.052031	0.468434	-0.0642567	0.139705	1.03844	0.937764	1.14993
ebi-a-GCST90001472	ebi-a-GCST90018897	Periodontal disease || id:ebi-a-GCST90018897	CD62L- CD86+ myeloid Dendritic Cell Absolute Count || id:ebi-a-GCST90001472	MR Egger	6	0.133138	0.127657	0.355861	-0.11707	0.383346	1.14241	0.889523	1.46719
ebi-a-GCST90001472	ebi-a-GCST90018897	Periodontal disease || id:ebi-a-GCST90018897	CD62L- CD86+ myeloid Dendritic Cell Absolute Count || id:ebi-a-GCST90001472	Weighted median	6	0.0674611	0.0492798	0.171018	-0.0291273	0.16405	1.06979	0.971293	1.17827
ebi-a-GCST90001472	ebi-a-GCST90018897	Periodontal disease || id:ebi-a-GCST90018897	CD62L- CD86+ myeloid Dendritic Cell Absolute Count || id:ebi-a-GCST90001472	Weighted mode	6	0.0822747	0.0501838	0.162041	-0.0160856	0.180635	1.08575	0.984043	1.19798
ebi-a-GCST90001475	ebi-a-GCST90018897	Periodontal disease || id:ebi-a-GCST90018897	HLA DR++ monocyte %monocyte || id:ebi-a-GCST90001475	Inverse variance weighted	3	-0.00110902	0.0618514	0.985694	-0.122338	0.12012	0.998892	0.884849	1.12763
ebi-a-GCST90001475	ebi-a-GCST90018897	Periodontal disease || id:ebi-a-GCST90018897	HLA DR++ monocyte %monocyte || id:ebi-a-GCST90001475	MR Egger	3	-0.408687	0.184547	0.270024	-0.770399	-0.0469738	0.664523	0.462828	0.954112
ebi-a-GCST90001475	ebi-a-GCST90018897	Periodontal disease || id:ebi-a-GCST90018897	HLA DR++ monocyte %monocyte || id:ebi-a-GCST90001475	Weighted median	3	-0.0351546	0.0451046	0.435743	-0.12356	0.0532504	0.965456	0.883769	1.05469
ebi-a-GCST90001475	ebi-a-GCST90018897	Periodontal disease || id:ebi-a-GCST90018897	HLA DR++ monocyte %monocyte || id:ebi-a-GCST90001475	Weighted mode	3	-0.0528946	0.0435179	0.348194	-0.13819	0.0324006	0.94848	0.870933	1.03293
ebi-a-GCST90001501	ebi-a-GCST90018897	Periodontal disease || id:ebi-a-GCST90018897	Activated & secreting CD4 regulatory T cell Absolute Count || id:ebi-a-GCST90001501	Inverse variance weighted (multiplicative random effects)	4	-0.0585298	0.0702188	0.404543	-0.196159	0.079099	0.94315	0.821882	1.08231
ebi-a-GCST90001501	ebi-a-GCST90018897	Periodontal disease || id:ebi-a-GCST90018897	Activated & secreting CD4 regulatory T cell Absolute Count || id:ebi-a-GCST90001501	MR Egger	4	-0.097766	0.146743	0.573822	-0.385382	0.18985	0.906861	0.680191	1.20907
ebi-a-GCST90001501	ebi-a-GCST90018897	Periodontal disease || id:ebi-a-GCST90018897	Activated & secreting CD4 regulatory T cell Absolute Count || id:ebi-a-GCST90001501	Weighted median	4	-0.0751641	0.0622209	0.22704	-0.197117	0.0467889	0.927591	0.821094	1.0479
ebi-a-GCST90001501	ebi-a-GCST90018897	Periodontal disease || id:ebi-a-GCST90018897	Activated & secreting CD4 regulatory T cell Absolute Count || id:ebi-a-GCST90001501	Weighted mode	4	-0.155936	0.102345	0.224988	-0.356534	0.0446605	0.855614	0.700099	1.04567
ebi-a-GCST90001508	ebi-a-GCST90018897	Periodontal disease || id:ebi-a-GCST90018897	CD25++ CD45RA+ CD4 not regulatory T cell %CD4+ T cell || id:ebi-a-GCST90001508	Inverse variance weighted	5	0.0638563	0.0539323	0.23641	-0.0418511	0.169564	1.06594	0.959013	1.18479
ebi-a-GCST90001508	ebi-a-GCST90018897	Periodontal disease || id:ebi-a-GCST90018897	CD25++ CD45RA+ CD4 not regulatory T cell %CD4+ T cell || id:ebi-a-GCST90001508	MR Egger	5	0.192464	0.0804992	0.0966642	0.034686	0.350243	1.21223	1.03529	1.41941
ebi-a-GCST90001508	ebi-a-GCST90018897	Periodontal disease || id:ebi-a-GCST90018897	CD25++ CD45RA+ CD4 not regulatory T cell %CD4+ T cell || id:ebi-a-GCST90001508	Weighted median	5	0.00287507	0.0556526	0.958799	-0.106204	0.111954	1.00288	0.899241	1.11846
ebi-a-GCST90001508	ebi-a-GCST90018897	Periodontal disease || id:ebi-a-GCST90018897	CD25++ CD45RA+ CD4 not regulatory T cell %CD4+ T cell || id:ebi-a-GCST90001508	Weighted mode	5	-0.021885	0.0700789	0.770422	-0.15924	0.11547	0.978353	0.852792	1.1224
ebi-a-GCST90001520	ebi-a-GCST90018897	Periodontal disease || id:ebi-a-GCST90018897	CD33+ HLA DR+ CD14dim Absolute Count || id:ebi-a-GCST90001520	Inverse variance weighted	2	0.0429295	0.0431642	0.31995	-0.0416724	0.127531	1.04386	0.959184	1.13602
ebi-a-GCST90001526	ebi-a-GCST90018897	Periodontal disease || id:ebi-a-GCST90018897	CD33dim HLA DR+ CD11b+ %CD33dim HLA DR+ || id:ebi-a-GCST90001526	Inverse variance weighted	3	-0.0368043	0.0207923	0.0767114	-0.0775572	0.00394857	0.963865	0.925374	1.00396
ebi-a-GCST90001526	ebi-a-GCST90018897	Periodontal disease || id:ebi-a-GCST90018897	CD33dim HLA DR+ CD11b+ %CD33dim HLA DR+ || id:ebi-a-GCST90001526	MR Egger	3	-0.0301913	0.122204	0.845806	-0.26971	0.209328	0.97026	0.763601	1.23285
ebi-a-GCST90001526	ebi-a-GCST90018897	Periodontal disease || id:ebi-a-GCST90018897	CD33dim HLA DR+ CD11b+ %CD33dim HLA DR+ || id:ebi-a-GCST90001526	Weighted median	3	-0.039169	0.0240654	0.103608	-0.0863371	0.00799916	0.961588	0.917285	1.00803
ebi-a-GCST90001526	ebi-a-GCST90018897	Periodontal disease || id:ebi-a-GCST90018897	CD33dim HLA DR+ CD11b+ %CD33dim HLA DR+ || id:ebi-a-GCST90001526	Weighted mode	3	-0.045618	0.0316259	0.285945	-0.107605	0.0163689	0.955407	0.897982	1.0165
ebi-a-GCST90001536	ebi-a-GCST90018897	Periodontal disease || id:ebi-a-GCST90018897	CD45RA- CD4+ T cell %T cell || id:ebi-a-GCST90001536	Inverse variance weighted	2	-0.138118	0.0814281	0.0898483	-0.297717	0.0214808	0.870996	0.742511	1.02171
ebi-a-GCST90001540	ebi-a-GCST90018897	Periodontal disease || id:ebi-a-GCST90018897	Naive CD4+ T cell Absolute Count || id:ebi-a-GCST90001540	Inverse variance weighted	2	0.0189097	0.0745821	0.79985	-0.127271	0.165091	1.01909	0.880495	1.1795
ebi-a-GCST90001588	ebi-a-GCST90018897	Periodontal disease || id:ebi-a-GCST90018897	T/B cell || id:ebi-a-GCST90001588	Inverse variance weighted	2	0.0308012	0.08739	0.724495	-0.140483	0.202086	1.03128	0.868938	1.22395
ebi-a-GCST90001630	ebi-a-GCST90018897	Periodontal disease || id:ebi-a-GCST90018897	CD8+ Natural Killer T Absolute Count || id:ebi-a-GCST90001630	Inverse variance weighted	2	0.0203608	0.0559384	0.715869	-0.0892784	0.13	1.02057	0.914591	1.13883
ebi-a-GCST90001648	ebi-a-GCST90018897	Periodontal disease || id:ebi-a-GCST90018897	HLA DR+ Natural Killer Absolute Count || id:ebi-a-GCST90001648	Inverse variance weighted	4	-0.0436493	0.0732131	0.551045	-0.187147	0.0998484	0.95729	0.829322	1.105
ebi-a-GCST90001648	ebi-a-GCST90018897	Periodontal disease || id:ebi-a-GCST90018897	HLA DR+ Natural Killer Absolute Count || id:ebi-a-GCST90001648	MR Egger	4	-0.312026	0.137323	0.15101	-0.58118	-0.0428725	0.731962	0.559238	0.958034
ebi-a-GCST90001648	ebi-a-GCST90018897	Periodontal disease || id:ebi-a-GCST90018897	HLA DR+ Natural Killer Absolute Count || id:ebi-a-GCST90001648	Weighted median	4	-0.0457276	0.0643461	0.477301	-0.171846	0.0803908	0.955302	0.842109	1.08371
ebi-a-GCST90001648	ebi-a-GCST90018897	Periodontal disease || id:ebi-a-GCST90018897	HLA DR+ Natural Killer Absolute Count || id:ebi-a-GCST90001648	Weighted mode	4	-0.060943	0.0858469	0.528969	-0.229203	0.107317	0.940877	0.795167	1.11329
ebi-a-GCST90001670	ebi-a-GCST90018897	Periodontal disease || id:ebi-a-GCST90018897	CD39+ CD8+ T cell %T cell || id:ebi-a-GCST90001670	Inverse variance weighted	8	-0.0409133	0.0135669	0.00256413	-0.0675045	-0.0143222	0.959912	0.934724	0.98578
ebi-a-GCST90001670	ebi-a-GCST90018897	Periodontal disease || id:ebi-a-GCST90018897	CD39+ CD8+ T cell %T cell || id:ebi-a-GCST90001670	MR Egger	8	-0.0444394	0.0309482	0.201039	-0.105098	0.0162191	0.956534	0.900236	1.01635
ebi-a-GCST90001670	ebi-a-GCST90018897	Periodontal disease || id:ebi-a-GCST90018897	CD39+ CD8+ T cell %T cell || id:ebi-a-GCST90001670	Weighted median	8	-0.0432278	0.0142966	0.00249753	-0.0712491	-0.0152064	0.957693	0.93123	0.984909
ebi-a-GCST90001670	ebi-a-GCST90018897	Periodontal disease || id:ebi-a-GCST90018897	CD39+ CD8+ T cell %T cell || id:ebi-a-GCST90001670	Weighted mode	8	-0.0431096	0.014735	0.0221609	-0.0719903	-0.014229	0.957806	0.93054	0.985872
ebi-a-GCST90001688	ebi-a-GCST90018897	Periodontal disease || id:ebi-a-GCST90018897	CD28+ CD45RA+ CD8+ T cell %T cell || id:ebi-a-GCST90001688	Inverse variance weighted	34	-0.00465328	0.00287307	0.105314	-0.0102845	0.000977943	0.995358	0.989768	1.00098
ebi-a-GCST90001688	ebi-a-GCST90018897	Periodontal disease || id:ebi-a-GCST90018897	CD28+ CD45RA+ CD8+ T cell %T cell || id:ebi-a-GCST90001688	MR Egger	34	0.0038248	0.00746873	0.612092	-0.0108139	0.0184635	1.00383	0.989244	1.01864
ebi-a-GCST90001688	ebi-a-GCST90018897	Periodontal disease || id:ebi-a-GCST90018897	CD28+ CD45RA+ CD8+ T cell %T cell || id:ebi-a-GCST90001688	Weighted median	34	-0.00355041	0.00398009	0.372369	-0.0113514	0.00425055	0.996456	0.988713	1.00426
ebi-a-GCST90001688	ebi-a-GCST90018897	Periodontal disease || id:ebi-a-GCST90018897	CD28+ CD45RA+ CD8+ T cell %T cell || id:ebi-a-GCST90001688	Weighted mode	34	-0.00558591	0.00345615	0.115567	-0.01236	0.00118814	0.99443	0.987716	1.00119
ebi-a-GCST90001710	ebi-a-GCST90018897	Periodontal disease || id:ebi-a-GCST90018897	BAFF-R on IgD- CD24- B cell || id:ebi-a-GCST90001710	Inverse variance weighted	11	0.0140304	0.0171471	0.41322	-0.0195779	0.0476388	1.01413	0.980613	1.04879
ebi-a-GCST90001710	ebi-a-GCST90018897	Periodontal disease || id:ebi-a-GCST90018897	BAFF-R on IgD- CD24- B cell || id:ebi-a-GCST90001710	MR Egger	11	-0.0268124	0.0240878	0.294504	-0.0740244	0.0203996	0.973544	0.928649	1.02061
ebi-a-GCST90001710	ebi-a-GCST90018897	Periodontal disease || id:ebi-a-GCST90018897	BAFF-R on IgD- CD24- B cell || id:ebi-a-GCST90001710	Weighted median	11	0.00445347	0.0161211	0.782355	-0.0271438	0.0360508	1.00446	0.973221	1.03671
ebi-a-GCST90001710	ebi-a-GCST90018897	Periodontal disease || id:ebi-a-GCST90018897	BAFF-R on IgD- CD24- B cell || id:ebi-a-GCST90001710	Weighted mode	11	0.00762652	0.0156045	0.635567	-0.0229583	0.0382113	1.00766	0.977303	1.03895
ebi-a-GCST90001720	ebi-a-GCST90018897	Periodontal disease || id:ebi-a-GCST90018897	BAFF-R on transitional B cell || id:ebi-a-GCST90001720	Inverse variance weighted	8	-0.00966457	0.0153392	0.528658	-0.0397294	0.0204003	0.990382	0.961049	1.02061
ebi-a-GCST90001720	ebi-a-GCST90018897	Periodontal disease || id:ebi-a-GCST90018897	BAFF-R on transitional B cell || id:ebi-a-GCST90001720	MR Egger	8	0.0180846	0.0287942	0.5531	-0.0383519	0.0745212	1.01825	0.962374	1.07737
ebi-a-GCST90001720	ebi-a-GCST90018897	Periodontal disease || id:ebi-a-GCST90018897	BAFF-R on transitional B cell || id:ebi-a-GCST90001720	Weighted median	8	-0.00231124	0.0175446	0.895194	-0.0366987	0.0320762	0.997691	0.963967	1.0326
ebi-a-GCST90001720	ebi-a-GCST90018897	Periodontal disease || id:ebi-a-GCST90018897	BAFF-R on transitional B cell || id:ebi-a-GCST90001720	Weighted mode	8	-0.00783041	0.0170735	0.660399	-0.0412944	0.0256335	0.9922	0.959547	1.02596
ebi-a-GCST90001751	ebi-a-GCST90018897	Periodontal disease || id:ebi-a-GCST90018897	CD20 on IgD+ CD38+ B cell || id:ebi-a-GCST90001751	Inverse variance weighted	5	-0.0170939	0.0344205	0.619457	-0.0845582	0.0503703	0.983051	0.918918	1.05166
ebi-a-GCST90001751	ebi-a-GCST90018897	Periodontal disease || id:ebi-a-GCST90018897	CD20 on IgD+ CD38+ B cell || id:ebi-a-GCST90001751	MR Egger	5	0.108175	0.106329	0.383887	-0.10023	0.316579	1.11424	0.904629	1.37243
ebi-a-GCST90001751	ebi-a-GCST90018897	Periodontal disease || id:ebi-a-GCST90018897	CD20 on IgD+ CD38+ B cell || id:ebi-a-GCST90001751	Weighted median	5	0.0137591	0.0402649	0.732566	-0.0651602	0.0926784	1.01385	0.936917	1.09711
ebi-a-GCST90001751	ebi-a-GCST90018897	Periodontal disease || id:ebi-a-GCST90018897	CD20 on IgD+ CD38+ B cell || id:ebi-a-GCST90001751	Weighted mode	5	0.0157429	0.0434893	0.73567	-0.0694961	0.100982	1.01587	0.932864	1.10626
ebi-a-GCST90001754	ebi-a-GCST90018897	Periodontal disease || id:ebi-a-GCST90018897	CD20 on IgD- CD27- B cell || id:ebi-a-GCST90001754	Inverse variance weighted	4	0.0645291	0.046452	0.164785	-0.0265168	0.155575	1.06666	0.973832	1.16833
ebi-a-GCST90001754	ebi-a-GCST90018897	Periodontal disease || id:ebi-a-GCST90018897	CD20 on IgD- CD27- B cell || id:ebi-a-GCST90001754	MR Egger	4	-1.72455	1.65612	0.407071	-4.97055	1.52144	0.178253	0.00693933	4.57883
ebi-a-GCST90001754	ebi-a-GCST90018897	Periodontal disease || id:ebi-a-GCST90018897	CD20 on IgD- CD27- B cell || id:ebi-a-GCST90001754	Weighted median	4	0.06688	0.0576899	0.246334	-0.0461923	0.179952	1.06917	0.954858	1.19716
ebi-a-GCST90001754	ebi-a-GCST90018897	Periodontal disease || id:ebi-a-GCST90018897	CD20 on IgD- CD27- B cell || id:ebi-a-GCST90001754	Weighted mode	4	0.0689319	0.0557984	0.304615	-0.040433	0.178297	1.07136	0.960374	1.19518
ebi-a-GCST90001757	ebi-a-GCST90018897	Periodontal disease || id:ebi-a-GCST90018897	CD20 on IgD- CD38dim B cell || id:ebi-a-GCST90001757	Inverse variance weighted (multiplicative random effects)	7	0.0540174	0.0530463	0.308533	-0.0499535	0.157988	1.0555	0.951274	1.17115
ebi-a-GCST90001757	ebi-a-GCST90018897	Periodontal disease || id:ebi-a-GCST90018897	CD20 on IgD- CD38dim B cell || id:ebi-a-GCST90001757	MR Egger	7	0.173097	0.269865	0.549492	-0.355839	0.702033	1.18898	0.700586	2.01785
ebi-a-GCST90001757	ebi-a-GCST90018897	Periodontal disease || id:ebi-a-GCST90018897	CD20 on IgD- CD38dim B cell || id:ebi-a-GCST90001757	Weighted median	7	0.0162142	0.0455654	0.721956	-0.0730939	0.105522	1.01635	0.929514	1.11129
ebi-a-GCST90001757	ebi-a-GCST90018897	Periodontal disease || id:ebi-a-GCST90018897	CD20 on IgD- CD38dim B cell || id:ebi-a-GCST90001757	Weighted mode	7	0.00377453	0.0524019	0.944919	-0.0989331	0.106482	1.00378	0.905803	1.11236
ebi-a-GCST90001772	ebi-a-GCST90018897	Periodontal disease || id:ebi-a-GCST90018897	CD24 on unswitched memory B cell || id:ebi-a-GCST90001772	Inverse variance weighted	2	0.02962	0.0276862	0.284688	-0.0246449	0.0838849	1.03006	0.975656	1.0875
ebi-a-GCST90001773	ebi-a-GCST90018897	Periodontal disease || id:ebi-a-GCST90018897	CD24 on switched memory B cell || id:ebi-a-GCST90001773	Inverse variance weighted	2	0.0258944	0.0319039	0.416999	-0.0366372	0.088426	1.02623	0.964026	1.09245
ebi-a-GCST90001781	ebi-a-GCST90018897	Periodontal disease || id:ebi-a-GCST90018897	CD25 on IgD+ CD38- naive B cell || id:ebi-a-GCST90001781	Inverse variance weighted	2	-0.05305	0.0773473	0.492797	-0.204651	0.0985507	0.948333	0.814932	1.10357
ebi-a-GCST90001798	ebi-a-GCST90018897	Periodontal disease || id:ebi-a-GCST90018897	CD27 on CD24+ CD27+ B cell || id:ebi-a-GCST90001798	Inverse variance weighted	10	0.058614	0.0212744	0.00586679	0.0169161	0.100312	1.06037	1.01706	1.10552
ebi-a-GCST90001798	ebi-a-GCST90018897	Periodontal disease || id:ebi-a-GCST90018897	CD27 on CD24+ CD27+ B cell || id:ebi-a-GCST90001798	MR Egger	10	0.0257326	0.0441554	0.576099	-0.0608119	0.112277	1.02607	0.941	1.11882
ebi-a-GCST90001798	ebi-a-GCST90018897	Periodontal disease || id:ebi-a-GCST90018897	CD27 on CD24+ CD27+ B cell || id:ebi-a-GCST90001798	Weighted median	10	0.0529445	0.0236118	0.0249424	0.00666545	0.0992236	1.05437	1.00669	1.10431
ebi-a-GCST90001798	ebi-a-GCST90018897	Periodontal disease || id:ebi-a-GCST90018897	CD27 on CD24+ CD27+ B cell || id:ebi-a-GCST90001798	Weighted mode	10	0.0429108	0.0224157	0.0878516	-0.00102389	0.0868456	1.04384	0.998977	1.09073
ebi-a-GCST90001804	ebi-a-GCST90018897	Periodontal disease || id:ebi-a-GCST90018897	CD27 on IgD- CD38dim B cell || id:ebi-a-GCST90001804	Inverse variance weighted	8	0.0559136	0.020603	0.00665049	0.0155317	0.0962954	1.05751	1.01565	1.10108
ebi-a-GCST90001804	ebi-a-GCST90018897	Periodontal disease || id:ebi-a-GCST90018897	CD27 on IgD- CD38dim B cell || id:ebi-a-GCST90001804	MR Egger	8	-0.000428443	0.0400236	0.991806	-0.0788748	0.0780179	0.999572	0.924156	1.08114
ebi-a-GCST90001804	ebi-a-GCST90018897	Periodontal disease || id:ebi-a-GCST90018897	CD27 on IgD- CD38dim B cell || id:ebi-a-GCST90001804	Weighted median	8	0.0504464	0.0216128	0.0195907	0.00808526	0.0928076	1.05174	1.00812	1.09725
ebi-a-GCST90001804	ebi-a-GCST90018897	Periodontal disease || id:ebi-a-GCST90018897	CD27 on IgD- CD38dim B cell || id:ebi-a-GCST90001804	Weighted mode	8	0.0387153	0.0211799	0.11028	-0.00279734	0.080228	1.03947	0.997207	1.08353
ebi-a-GCST90001825	ebi-a-GCST90018897	Periodontal disease || id:ebi-a-GCST90018897	IgD on IgD+ CD38dim B cell || id:ebi-a-GCST90001825	Inverse variance weighted	3	0.0641483	0.0667597	0.336611	-0.0667007	0.194997	1.06625	0.935475	1.21531
ebi-a-GCST90001825	ebi-a-GCST90018897	Periodontal disease || id:ebi-a-GCST90018897	IgD on IgD+ CD38dim B cell || id:ebi-a-GCST90001825	MR Egger	3	-0.229164	0.594376	0.765729	-1.39414	0.935812	0.795198	0.248046	2.54928
ebi-a-GCST90001825	ebi-a-GCST90018897	Periodontal disease || id:ebi-a-GCST90018897	IgD on IgD+ CD38dim B cell || id:ebi-a-GCST90001825	Weighted median	3	0.0601342	0.0720492	0.403927	-0.0810822	0.201351	1.06198	0.922118	1.22305
ebi-a-GCST90001825	ebi-a-GCST90018897	Periodontal disease || id:ebi-a-GCST90018897	IgD on IgD+ CD38dim B cell || id:ebi-a-GCST90001825	Weighted mode	3	0.103692	0.0778098	0.314196	-0.0488153	0.256199	1.10926	0.952357	1.29201
ebi-a-GCST90001849	ebi-a-GCST90018897	Periodontal disease || id:ebi-a-GCST90018897	CD3 on HLA DR+ CD4+ T cell || id:ebi-a-GCST90001849	Inverse variance weighted	2	-0.0283109	0.0502477	0.573144	-0.126796	0.0701745	0.972086	0.880913	1.0727
ebi-a-GCST90001863	ebi-a-GCST90018897	Periodontal disease || id:ebi-a-GCST90018897	CD3 on CD28+ CD45RA- CD8+ T cell || id:ebi-a-GCST90001863	Inverse variance weighted	5	-0.0151462	0.0361087	0.674879	-0.0859192	0.0556268	0.984968	0.917668	1.0572
ebi-a-GCST90001863	ebi-a-GCST90018897	Periodontal disease || id:ebi-a-GCST90018897	CD3 on CD28+ CD45RA- CD8+ T cell || id:ebi-a-GCST90001863	MR Egger	5	0.0026011	0.127072	0.984954	-0.246459	0.251661	1.0026	0.781563	1.28616
ebi-a-GCST90001863	ebi-a-GCST90018897	Periodontal disease || id:ebi-a-GCST90018897	CD3 on CD28+ CD45RA- CD8+ T cell || id:ebi-a-GCST90001863	Weighted median	5	-0.0272021	0.0439133	0.53562	-0.113272	0.058868	0.973165	0.892908	1.06064
ebi-a-GCST90001863	ebi-a-GCST90018897	Periodontal disease || id:ebi-a-GCST90018897	CD3 on CD28+ CD45RA- CD8+ T cell || id:ebi-a-GCST90001863	Weighted mode	5	-0.0328284	0.0460596	0.515379	-0.123105	0.0574484	0.967705	0.884171	1.05913
ebi-a-GCST90001883	ebi-a-GCST90018897	Periodontal disease || id:ebi-a-GCST90018897	CD16-CD56 on Natural Killer T || id:ebi-a-GCST90001883	Inverse variance weighted	4	-0.0659018	0.0443492	0.137285	-0.152826	0.0210225	0.936223	0.858279	1.02125
ebi-a-GCST90001883	ebi-a-GCST90018897	Periodontal disease || id:ebi-a-GCST90018897	CD16-CD56 on Natural Killer T || id:ebi-a-GCST90001883	MR Egger	4	0.0255372	0.123041	0.854795	-0.215623	0.266697	1.02587	0.806039	1.30565
ebi-a-GCST90001883	ebi-a-GCST90018897	Periodontal disease || id:ebi-a-GCST90018897	CD16-CD56 on Natural Killer T || id:ebi-a-GCST90001883	Weighted median	4	-0.0601663	0.0447261	0.178555	-0.147829	0.0274969	0.941608	0.862578	1.02788
ebi-a-GCST90001883	ebi-a-GCST90018897	Periodontal disease || id:ebi-a-GCST90018897	CD16-CD56 on Natural Killer T || id:ebi-a-GCST90001883	Weighted mode	4	-0.0608651	0.0502652	0.312632	-0.159385	0.0376547	0.94095	0.852668	1.03837
ebi-a-GCST90001907	ebi-a-GCST90018897	Periodontal disease || id:ebi-a-GCST90018897	CCR7 on naive CD4+ T cell || id:ebi-a-GCST90001907	Inverse variance weighted	4	0.0245682	0.0399801	0.538877	-0.0537927	0.102929	1.02487	0.947629	1.10841
ebi-a-GCST90001907	ebi-a-GCST90018897	Periodontal disease || id:ebi-a-GCST90018897	CCR7 on naive CD4+ T cell || id:ebi-a-GCST90001907	MR Egger	4	0.0952375	0.177632	0.645505	-0.252922	0.443397	1.09992	0.776529	1.55799
ebi-a-GCST90001907	ebi-a-GCST90018897	Periodontal disease || id:ebi-a-GCST90018897	CCR7 on naive CD4+ T cell || id:ebi-a-GCST90001907	Weighted median	4	0.0382806	0.0446263	0.391001	-0.0491869	0.125748	1.03902	0.952003	1.134
ebi-a-GCST90001907	ebi-a-GCST90018897	Periodontal disease || id:ebi-a-GCST90018897	CCR7 on naive CD4+ T cell || id:ebi-a-GCST90001907	Weighted mode	4	0.0446035	0.051462	0.449855	-0.0562619	0.145469	1.04561	0.945291	1.15658
ebi-a-GCST90001920	ebi-a-GCST90018897	Periodontal disease || id:ebi-a-GCST90018897	CD45 on HLA DR+ CD4+ T cell || id:ebi-a-GCST90001920	Inverse variance weighted	2	-0.141479	0.100735	0.160182	-0.33892	0.0559623	0.868074	0.71254	1.05756
ebi-a-GCST90001933	ebi-a-GCST90018897	Periodontal disease || id:ebi-a-GCST90018897	CD25 on CD45RA- CD4 not regulatory T cell || id:ebi-a-GCST90001933	Inverse variance weighted	2	-0.0223209	0.0896581	0.803395	-0.198051	0.153409	0.977926	0.820328	1.1658
ebi-a-GCST90001956	ebi-a-GCST90018897	Periodontal disease || id:ebi-a-GCST90018897	CD33 on CD33+ HLA DR+ || id:ebi-a-GCST90001956	Inverse variance weighted	4	0.00718619	0.012944	0.578775	-0.018184	0.0325564	1.00721	0.98198	1.03309
ebi-a-GCST90001956	ebi-a-GCST90018897	Periodontal disease || id:ebi-a-GCST90018897	CD33 on CD33+ HLA DR+ || id:ebi-a-GCST90001956	MR Egger	4	0.0361784	0.0228693	0.254471	-0.00864538	0.0810022	1.03684	0.991392	1.08437
ebi-a-GCST90001956	ebi-a-GCST90018897	Periodontal disease || id:ebi-a-GCST90018897	CD33 on CD33+ HLA DR+ || id:ebi-a-GCST90001956	Weighted median	4	0.0107551	0.013085	0.411111	-0.0148915	0.0364017	1.01081	0.985219	1.03707
ebi-a-GCST90001956	ebi-a-GCST90018897	Periodontal disease || id:ebi-a-GCST90018897	CD33 on CD33+ HLA DR+ || id:ebi-a-GCST90001956	Weighted mode	4	0.0136924	0.0135097	0.385449	-0.0127867	0.0401714	1.01379	0.987295	1.04099
ebi-a-GCST90001979	ebi-a-GCST90018897	Periodontal disease || id:ebi-a-GCST90018897	CD16 on CD14- CD16+ monocyte || id:ebi-a-GCST90001979	Inverse variance weighted	8	-0.0169886	0.0341818	0.619184	-0.083985	0.0500078	0.983155	0.919445	1.05128
ebi-a-GCST90001979	ebi-a-GCST90018897	Periodontal disease || id:ebi-a-GCST90018897	CD16 on CD14- CD16+ monocyte || id:ebi-a-GCST90001979	MR Egger	8	-0.0682989	0.0562538	0.270317	-0.178556	0.0419585	0.933981	0.836477	1.04285
ebi-a-GCST90001979	ebi-a-GCST90018897	Periodontal disease || id:ebi-a-GCST90018897	CD16 on CD14- CD16+ monocyte || id:ebi-a-GCST90001979	Weighted median	8	-0.0336914	0.0369091	0.361337	-0.106033	0.0386504	0.96687	0.899395	1.03941
ebi-a-GCST90001979	ebi-a-GCST90018897	Periodontal disease || id:ebi-a-GCST90018897	CD16 on CD14- CD16+ monocyte || id:ebi-a-GCST90001979	Weighted mode	8	-0.00274868	0.0342399	0.938264	-0.0698589	0.0643616	0.997255	0.932525	1.06648
ebi-a-GCST90001984	ebi-a-GCST90018897	Periodontal disease || id:ebi-a-GCST90018897	HLA DR on CD14- CD16+ monocyte || id:ebi-a-GCST90001984	Inverse variance weighted	6	0.0236442	0.0208266	0.256255	-0.017176	0.0644644	1.02393	0.982971	1.06659
ebi-a-GCST90001984	ebi-a-GCST90018897	Periodontal disease || id:ebi-a-GCST90018897	HLA DR on CD14- CD16+ monocyte || id:ebi-a-GCST90001984	MR Egger	6	0.0754171	0.0750989	0.372086	-0.0717768	0.222611	1.07833	0.930739	1.24933
ebi-a-GCST90001984	ebi-a-GCST90018897	Periodontal disease || id:ebi-a-GCST90018897	HLA DR on CD14- CD16+ monocyte || id:ebi-a-GCST90001984	Weighted median	6	0.0273658	0.0249499	0.272715	-0.021536	0.0762676	1.02774	0.978694	1.07925
ebi-a-GCST90001984	ebi-a-GCST90018897	Periodontal disease || id:ebi-a-GCST90018897	HLA DR on CD14- CD16+ monocyte || id:ebi-a-GCST90001984	Weighted mode	6	0.0267337	0.022259	0.283526	-0.016894	0.0703615	1.02709	0.983248	1.0729
ebi-a-GCST90002073	ebi-a-GCST90018897	Periodontal disease || id:ebi-a-GCST90018897	SSC-A on monocyte || id:ebi-a-GCST90002073	Inverse variance weighted (multiplicative random effects)	8	-0.0119849	0.0457439	0.793322	-0.101643	0.0776731	0.988087	0.903352	1.08077
ebi-a-GCST90002073	ebi-a-GCST90018897	Periodontal disease || id:ebi-a-GCST90018897	SSC-A on monocyte || id:ebi-a-GCST90002073	MR Egger	8	-0.0224173	0.0891933	0.809942	-0.197236	0.152402	0.977832	0.820997	1.16463
ebi-a-GCST90002073	ebi-a-GCST90018897	Periodontal disease || id:ebi-a-GCST90018897	SSC-A on monocyte || id:ebi-a-GCST90002073	Weighted median	8	-0.00537992	0.0456947	0.906277	-0.0949415	0.0841816	0.994635	0.909426	1.08783
ebi-a-GCST90002073	ebi-a-GCST90018897	Periodontal disease || id:ebi-a-GCST90018897	SSC-A on monocyte || id:ebi-a-GCST90002073	Weighted mode	8	0.00578961	0.0490244	0.909309	-0.0902981	0.101877	1.00581	0.913659	1.10725
ebi-a-GCST90002084	ebi-a-GCST90018897	Periodontal disease || id:ebi-a-GCST90018897	SSC-A on Natural Killer T || id:ebi-a-GCST90002084	Inverse variance weighted	2	-0.0503415	0.0486721	0.300996	-0.145739	0.0450558	0.950905	0.864384	1.04609
ebi-a-GCST90002098	ebi-a-GCST90018897	Periodontal disease || id:ebi-a-GCST90018897	CD45RA on naive CD4+ T cell || id:ebi-a-GCST90002098	Inverse variance weighted	10	0.0366573	0.0249558	0.141864	-0.0122562	0.0855707	1.03734	0.987819	1.08934
ebi-a-GCST90002098	ebi-a-GCST90018897	Periodontal disease || id:ebi-a-GCST90018897	CD45RA on naive CD4+ T cell || id:ebi-a-GCST90002098	MR Egger	10	0.103067	0.0462822	0.0565681	0.0123537	0.19378	1.10857	1.01243	1.21383
ebi-a-GCST90002098	ebi-a-GCST90018897	Periodontal disease || id:ebi-a-GCST90018897	CD45RA on naive CD4+ T cell || id:ebi-a-GCST90002098	Weighted median	10	0.0171169	0.0278937	0.539449	-0.0375547	0.0717885	1.01726	0.963142	1.07443
ebi-a-GCST90002098	ebi-a-GCST90018897	Periodontal disease || id:ebi-a-GCST90018897	CD45RA on naive CD4+ T cell || id:ebi-a-GCST90002098	Weighted mode	10	0.0385454	0.0245831	0.151334	-0.0096375	0.0867283	1.0393	0.990409	1.0906
ebi-a-GCST90002108	ebi-a-GCST90018897	Periodontal disease || id:ebi-a-GCST90018897	HLA DR on CD33+ HLA DR+ CD14- || id:ebi-a-GCST90002108	Inverse variance weighted	3	-0.0627348	0.0248694	0.01165	-0.111479	-0.0139908	0.939192	0.89451	0.986107
ebi-a-GCST90002108	ebi-a-GCST90018897	Periodontal disease || id:ebi-a-GCST90018897	HLA DR on CD33+ HLA DR+ CD14- || id:ebi-a-GCST90002108	MR Egger	3	-0.0076275	0.305324	0.984099	-0.606062	0.590807	0.992402	0.545495	1.80545
ebi-a-GCST90002108	ebi-a-GCST90018897	Periodontal disease || id:ebi-a-GCST90018897	HLA DR on CD33+ HLA DR+ CD14- || id:ebi-a-GCST90002108	Weighted median	3	-0.0606646	0.0229764	0.00828337	-0.105698	-0.0156308	0.941139	0.899696	0.984491
ebi-a-GCST90002108	ebi-a-GCST90018897	Periodontal disease || id:ebi-a-GCST90018897	HLA DR on CD33+ HLA DR+ CD14- || id:ebi-a-GCST90002108	Weighted mode	3	-0.0594619	0.0241415	0.132783	-0.106779	-0.0121446	0.942271	0.898724	0.987929
ebi-a-GCST90002119	ebi-a-GCST90018897	Periodontal disease || id:ebi-a-GCST90018897	CD8 on CD28+ CD45RA+ CD8+ T cell || id:ebi-a-GCST90002119	Inverse variance weighted	8	0.0270663	0.0207619	0.192353	-0.013627	0.0677596	1.02744	0.986465	1.07011
ebi-a-GCST90002119	ebi-a-GCST90018897	Periodontal disease || id:ebi-a-GCST90018897	CD8 on CD28+ CD45RA+ CD8+ T cell || id:ebi-a-GCST90002119	MR Egger	8	0.0403578	0.0514665	0.462773	-0.0605166	0.141232	1.04118	0.941278	1.15169
ebi-a-GCST90002119	ebi-a-GCST90018897	Periodontal disease || id:ebi-a-GCST90018897	CD8 on CD28+ CD45RA+ CD8+ T cell || id:ebi-a-GCST90002119	Weighted median	8	0.0267257	0.025395	0.292617	-0.0230486	0.0765	1.02709	0.977215	1.0795
ebi-a-GCST90002119	ebi-a-GCST90018897	Periodontal disease || id:ebi-a-GCST90018897	CD8 on CD28+ CD45RA+ CD8+ T cell || id:ebi-a-GCST90002119	Weighted mode	8	0.0241882	0.0276031	0.409937	-0.0299139	0.0782902	1.02448	0.970529	1.08144
ebi-a-GCST90001395	ebi-a-GCST90018897	Periodontal disease || id:ebi-a-GCST90018897	IgD+ CD38- B cell %B cell || id:ebi-a-GCST90001395	Inverse variance weighted	2	-0.239582	0.200274	0.231591	-0.63212	0.152955	0.786957	0.531464	1.16527
ebi-a-GCST90001417	ebi-a-GCST90018897	Periodontal disease || id:ebi-a-GCST90018897	CD24+ CD27+ B cell %B cell || id:ebi-a-GCST90001417	Inverse variance weighted	3	0.059997	0.0511538	0.240846	-0.0402644	0.160258	1.06183	0.960535	1.17381
ebi-a-GCST90001417	ebi-a-GCST90018897	Periodontal disease || id:ebi-a-GCST90018897	CD24+ CD27+ B cell %B cell || id:ebi-a-GCST90001417	MR Egger	3	0.504368	1.0732	0.720311	-1.5991	2.60783	1.65594	0.202079	13.5696
ebi-a-GCST90001417	ebi-a-GCST90018897	Periodontal disease || id:ebi-a-GCST90018897	CD24+ CD27+ B cell %B cell || id:ebi-a-GCST90001417	Weighted median	3	0.0608007	0.0562547	0.279782	-0.0494586	0.17106	1.06269	0.951745	1.18656
ebi-a-GCST90001417	ebi-a-GCST90018897	Periodontal disease || id:ebi-a-GCST90018897	CD24+ CD27+ B cell %B cell || id:ebi-a-GCST90001417	Weighted mode	3	0.0663065	0.0583546	0.37366	-0.0480686	0.180682	1.06855	0.953068	1.19803
ebi-a-GCST90001442	ebi-a-GCST90018897	Periodontal disease || id:ebi-a-GCST90018897	CD24+ CD27+ B cell %lymphocyte || id:ebi-a-GCST90001442	Inverse variance weighted	3	0.10049	0.0433417	0.0204198	0.0155399	0.18544	1.10571	1.01566	1.20375
ebi-a-GCST90001442	ebi-a-GCST90018897	Periodontal disease || id:ebi-a-GCST90018897	CD24+ CD27+ B cell %lymphocyte || id:ebi-a-GCST90001442	MR Egger	3	0.169965	0.0767198	0.26993	0.0195943	0.320336	1.18526	1.01979	1.37759
ebi-a-GCST90001442	ebi-a-GCST90018897	Periodontal disease || id:ebi-a-GCST90018897	CD24+ CD27+ B cell %lymphocyte || id:ebi-a-GCST90001442	Weighted median	3	0.0928452	0.0518204	0.0731851	-0.00872267	0.194413	1.09729	0.991315	1.2146
ebi-a-GCST90001442	ebi-a-GCST90018897	Periodontal disease || id:ebi-a-GCST90018897	CD24+ CD27+ B cell %lymphocyte || id:ebi-a-GCST90001442	Weighted mode	3	0.121452	0.0515847	0.142758	0.020346	0.222558	1.12914	1.02055	1.24927
ebi-a-GCST90001465	ebi-a-GCST90018897	Periodontal disease || id:ebi-a-GCST90018897	CD86+ myeloid Dendritic Cell %Dendritic Cell || id:ebi-a-GCST90001465	Inverse variance weighted (multiplicative random effects)	4	0.0412617	0.082493	0.616945	-0.120425	0.202948	1.04212	0.886544	1.22501
ebi-a-GCST90001465	ebi-a-GCST90018897	Periodontal disease || id:ebi-a-GCST90018897	CD86+ myeloid Dendritic Cell %Dendritic Cell || id:ebi-a-GCST90001465	MR Egger	4	0.263893	0.217444	0.348767	-0.162298	0.690084	1.30199	0.850188	1.99388
ebi-a-GCST90001465	ebi-a-GCST90018897	Periodontal disease || id:ebi-a-GCST90018897	CD86+ myeloid Dendritic Cell %Dendritic Cell || id:ebi-a-GCST90001465	Weighted median	4	0.0559254	0.0570153	0.32665	-0.0558247	0.167675	1.05752	0.945705	1.18255
ebi-a-GCST90001465	ebi-a-GCST90018897	Periodontal disease || id:ebi-a-GCST90018897	CD86+ myeloid Dendritic Cell %Dendritic Cell || id:ebi-a-GCST90001465	Weighted mode	4	0.0629936	0.049482	0.292692	-0.0339912	0.159978	1.06502	0.96658	1.17349
ebi-a-GCST90001469	ebi-a-GCST90018897	Periodontal disease || id:ebi-a-GCST90018897	CD62L- myeloid Dendritic Cell %Dendritic Cell || id:ebi-a-GCST90001469	Inverse variance weighted	7	0.039888	0.0509111	0.433343	-0.0598978	0.139674	1.04069	0.941861	1.1499
ebi-a-GCST90001469	ebi-a-GCST90018897	Periodontal disease || id:ebi-a-GCST90018897	CD62L- myeloid Dendritic Cell %Dendritic Cell || id:ebi-a-GCST90001469	MR Egger	7	0.131839	0.125739	0.342415	-0.114609	0.378288	1.14093	0.891715	1.45978
ebi-a-GCST90001469	ebi-a-GCST90018897	Periodontal disease || id:ebi-a-GCST90018897	CD62L- myeloid Dendritic Cell %Dendritic Cell || id:ebi-a-GCST90001469	Weighted median	7	0.0531447	0.0528872	0.31496	-0.0505142	0.156804	1.05458	0.95074	1.16977
ebi-a-GCST90001469	ebi-a-GCST90018897	Periodontal disease || id:ebi-a-GCST90018897	CD62L- myeloid Dendritic Cell %Dendritic Cell || id:ebi-a-GCST90001469	Weighted mode	7	0.0494572	0.048188	0.344318	-0.0449912	0.143906	1.0507	0.956006	1.15478
ebi-a-GCST90001478	ebi-a-GCST90018897	Periodontal disease || id:ebi-a-GCST90018897	CD4 regulatory T cell %CD4+ T cell || id:ebi-a-GCST90001478	Inverse variance weighted	2	0.0212925	0.0608776	0.726519	-0.0980276	0.140613	1.02152	0.906624	1.15098
ebi-a-GCST90001500	ebi-a-GCST90018897	Periodontal disease || id:ebi-a-GCST90018897	Activated & resting CD4 regulatory T cell %CD4+ T cell || id:ebi-a-GCST90001500	Inverse variance weighted	3	0.0682091	0.0448664	0.128443	-0.0197291	0.156147	1.07059	0.980464	1.169
ebi-a-GCST90001500	ebi-a-GCST90018897	Periodontal disease || id:ebi-a-GCST90018897	Activated & resting CD4 regulatory T cell %CD4+ T cell || id:ebi-a-GCST90001500	MR Egger	3	0.128987	0.0880928	0.381462	-0.0436754	0.301648	1.13767	0.957265	1.35209
ebi-a-GCST90001500	ebi-a-GCST90018897	Periodontal disease || id:ebi-a-GCST90018897	Activated & resting CD4 regulatory T cell %CD4+ T cell || id:ebi-a-GCST90001500	Weighted median	3	0.0880885	0.0485517	0.0696278	-0.0070728	0.18325	1.09208	0.992952	1.20111
ebi-a-GCST90001500	ebi-a-GCST90018897	Periodontal disease || id:ebi-a-GCST90018897	Activated & resting CD4 regulatory T cell %CD4+ T cell || id:ebi-a-GCST90001500	Weighted mode	3	0.100393	0.0608878	0.240957	-0.0189472	0.219733	1.10561	0.981231	1.24574
ebi-a-GCST90001505	ebi-a-GCST90018897	Periodontal disease || id:ebi-a-GCST90018897	CD25++ CD4+ T cell %CD4+ T cell || id:ebi-a-GCST90001505	Inverse variance weighted	2	0.00280353	0.0676487	0.966943	-0.129788	0.135395	1.00281	0.878282	1.14499
ebi-a-GCST90001515	ebi-a-GCST90018897	Periodontal disease || id:ebi-a-GCST90018897	Immature Myeloid-Derived Suppressor Cells Absolute Count || id:ebi-a-GCST90001515	Inverse variance weighted	2	0.108517	0.0715712	0.129466	-0.0317624	0.248797	1.11462	0.968737	1.28248
ebi-a-GCST90001544	ebi-a-GCST90018897	Periodontal disease || id:ebi-a-GCST90018897	Effector Memory CD4+ T cell %T cell || id:ebi-a-GCST90001544	Inverse variance weighted (multiplicative random effects)	5	-0.0798369	0.0750224	0.28725	-0.226881	0.067207	0.923267	0.797016	1.06952
ebi-a-GCST90001544	ebi-a-GCST90018897	Periodontal disease || id:ebi-a-GCST90018897	Effector Memory CD4+ T cell %T cell || id:ebi-a-GCST90001544	MR Egger	5	-0.297409	0.121759	0.0922858	-0.536056	-0.0587611	0.742741	0.585051	0.942932
ebi-a-GCST90001544	ebi-a-GCST90018897	Periodontal disease || id:ebi-a-GCST90018897	Effector Memory CD4+ T cell %T cell || id:ebi-a-GCST90001544	Weighted median	5	-0.102735	0.0619296	0.0971371	-0.224117	0.0186473	0.902366	0.799222	1.01882
ebi-a-GCST90001544	ebi-a-GCST90018897	Periodontal disease || id:ebi-a-GCST90018897	Effector Memory CD4+ T cell %T cell || id:ebi-a-GCST90001544	Weighted mode	5	-0.0998676	0.0655591	0.202348	-0.228363	0.0286282	0.904957	0.795835	1.02904
ebi-a-GCST90001570	ebi-a-GCST90018897	Periodontal disease || id:ebi-a-GCST90018897	Effector Memory CD4-CD8- T cell %CD4-CD8- T cell || id:ebi-a-GCST90001570	Inverse variance weighted	5	-0.161756	0.0596724	0.00671328	-0.278714	-0.0447986	0.850648	0.756756	0.95619
ebi-a-GCST90001570	ebi-a-GCST90018897	Periodontal disease || id:ebi-a-GCST90018897	Effector Memory CD4-CD8- T cell %CD4-CD8- T cell || id:ebi-a-GCST90001570	MR Egger	5	-0.245697	0.080253	0.0549268	-0.402993	-0.0884012	0.782159	0.668317	0.915394
ebi-a-GCST90001570	ebi-a-GCST90018897	Periodontal disease || id:ebi-a-GCST90018897	Effector Memory CD4-CD8- T cell %CD4-CD8- T cell || id:ebi-a-GCST90001570	Weighted median	5	-0.181222	0.0702686	0.00990913	-0.318948	-0.0434952	0.83425	0.726913	0.957437
ebi-a-GCST90001570	ebi-a-GCST90018897	Periodontal disease || id:ebi-a-GCST90018897	Effector Memory CD4-CD8- T cell %CD4-CD8- T cell || id:ebi-a-GCST90001570	Weighted mode	5	-0.195011	0.0705702	0.0506749	-0.333328	-0.056693	0.822826	0.716535	0.944884
ebi-a-GCST90001580	ebi-a-GCST90018897	Periodontal disease || id:ebi-a-GCST90018897	CD14+ CD16+ monocyte Absolute Count || id:ebi-a-GCST90001580	Inverse variance weighted	2	-0.0658094	0.111174	0.553884	-0.28371	0.152091	0.936309	0.752985	1.16427
ebi-a-GCST90001594	ebi-a-GCST90018897	Periodontal disease || id:ebi-a-GCST90018897	CD4+CD8+ T cell Absolute Count || id:ebi-a-GCST90001594	Inverse variance weighted	2	0.105596	0.0525777	0.0446021	0.0025441	0.208649	1.11137	1.00255	1.23201
ebi-a-GCST90001601	ebi-a-GCST90018897	Periodontal disease || id:ebi-a-GCST90018897	Lymphocyte Absolute Count || id:ebi-a-GCST90001601	Inverse variance weighted	2	0.146411	0.0796464	0.0660244	-0.00969632	0.302518	1.15767	0.990351	1.35326
ebi-a-GCST90001614	ebi-a-GCST90018897	Periodontal disease || id:ebi-a-GCST90018897	CD8+ and CD8dim T cell %leukocyte || id:ebi-a-GCST90001614	Inverse variance weighted	2	0.102839	0.0799425	0.198297	-0.0538479	0.259527	1.10831	0.947576	1.29632
ebi-a-GCST90001626	ebi-a-GCST90018897	Periodontal disease || id:ebi-a-GCST90018897	HLA DR+ CD4+ T cell %lymphocyte || id:ebi-a-GCST90001626	Inverse variance weighted	2	-0.0448542	0.0513081	0.382003	-0.145418	0.0557098	0.956137	0.864661	1.05729
ebi-a-GCST90001679	ebi-a-GCST90018897	Periodontal disease || id:ebi-a-GCST90018897	CD25++ CD8+ T cell %T cell || id:ebi-a-GCST90001679	Inverse variance weighted	2	-0.0290311	0.0841402	0.73007	-0.193946	0.135884	0.971386	0.823703	1.14555
ebi-a-GCST90001694	ebi-a-GCST90018897	Periodontal disease || id:ebi-a-GCST90018897	CD28- CD4-CD8- T cell %T cell || id:ebi-a-GCST90001694	Inverse variance weighted	3	-0.0255408	0.0842677	0.76182	-0.190705	0.139624	0.974783	0.826376	1.14984
ebi-a-GCST90001694	ebi-a-GCST90018897	Periodontal disease || id:ebi-a-GCST90018897	CD28- CD4-CD8- T cell %T cell || id:ebi-a-GCST90001694	MR Egger	3	-0.105907	0.467695	0.858232	-1.02259	0.810775	0.899508	0.359662	2.24965
ebi-a-GCST90001694	ebi-a-GCST90018897	Periodontal disease || id:ebi-a-GCST90018897	CD28- CD4-CD8- T cell %T cell || id:ebi-a-GCST90001694	Weighted median	3	-0.0241295	0.0921158	0.793362	-0.204677	0.156418	0.976159	0.814911	1.16931
ebi-a-GCST90001694	ebi-a-GCST90018897	Periodontal disease || id:ebi-a-GCST90018897	CD28- CD4-CD8- T cell %T cell || id:ebi-a-GCST90001694	Weighted mode	3	-0.0720947	0.105646	0.56541	-0.279162	0.134972	0.930443	0.756418	1.14451
ebi-a-GCST90001704	ebi-a-GCST90018897	Periodontal disease || id:ebi-a-GCST90018897	BAFF-R on IgD+ CD24- B cell || id:ebi-a-GCST90001704	Inverse variance weighted	10	-0.017636	0.0239023	0.460614	-0.0644845	0.0292126	0.982519	0.937551	1.02964
ebi-a-GCST90001704	ebi-a-GCST90018897	Periodontal disease || id:ebi-a-GCST90018897	BAFF-R on IgD+ CD24- B cell || id:ebi-a-GCST90001704	MR Egger	10	-0.0417611	0.0520892	0.445871	-0.143856	0.0603337	0.959099	0.866012	1.06219
ebi-a-GCST90001704	ebi-a-GCST90018897	Periodontal disease || id:ebi-a-GCST90018897	BAFF-R on IgD+ CD24- B cell || id:ebi-a-GCST90001704	Weighted median	10	-0.0115456	0.023698	0.626118	-0.0579936	0.0349024	0.988521	0.943656	1.03552
ebi-a-GCST90001704	ebi-a-GCST90018897	Periodontal disease || id:ebi-a-GCST90018897	BAFF-R on IgD+ CD24- B cell || id:ebi-a-GCST90001704	Weighted mode	10	-0.0212451	0.0201524	0.31926	-0.0607437	0.0182536	0.978979	0.941064	1.01842
ebi-a-GCST90001741	ebi-a-GCST90018897	Periodontal disease || id:ebi-a-GCST90018897	CD19 on IgD+ B cell || id:ebi-a-GCST90001741	Inverse variance weighted	2	-0.0726844	0.191285	0.703961	-0.447603	0.302234	0.929894	0.639158	1.35288
ebi-a-GCST90001791	ebi-a-GCST90018897	Periodontal disease || id:ebi-a-GCST90018897	CD25 on naive-mature B cell || id:ebi-a-GCST90001791	Inverse variance weighted	5	-0.0910888	0.0506577	0.0721576	-0.190378	0.00820036	0.912937	0.826647	1.00823
ebi-a-GCST90001791	ebi-a-GCST90018897	Periodontal disease || id:ebi-a-GCST90018897	CD25 on naive-mature B cell || id:ebi-a-GCST90001791	MR Egger	5	0.0343393	0.117007	0.788285	-0.194994	0.263672	1.03494	0.82284	1.3017
ebi-a-GCST90001791	ebi-a-GCST90018897	Periodontal disease || id:ebi-a-GCST90018897	CD25 on naive-mature B cell || id:ebi-a-GCST90001791	Weighted median	5	-0.11007	0.0607533	0.0700253	-0.229146	0.00900685	0.895772	0.795212	1.00905
ebi-a-GCST90001791	ebi-a-GCST90018897	Periodontal disease || id:ebi-a-GCST90018897	CD25 on naive-mature B cell || id:ebi-a-GCST90001791	Weighted mode	5	-0.0943413	0.0631379	0.209428	-0.218092	0.0294091	0.909972	0.804052	1.02985
ebi-a-GCST90001813	ebi-a-GCST90018897	Periodontal disease || id:ebi-a-GCST90018897	CD38 on IgD+ CD38dim B cell || id:ebi-a-GCST90001813	Inverse variance weighted	4	-0.0811139	0.0804642	0.313419	-0.238824	0.076596	0.922089	0.787554	1.07961
ebi-a-GCST90001813	ebi-a-GCST90018897	Periodontal disease || id:ebi-a-GCST90018897	CD38 on IgD+ CD38dim B cell || id:ebi-a-GCST90001813	MR Egger	4	-0.0956865	0.237959	0.726503	-0.562085	0.370712	0.908749	0.570019	1.44877
ebi-a-GCST90001813	ebi-a-GCST90018897	Periodontal disease || id:ebi-a-GCST90018897	CD38 on IgD+ CD38dim B cell || id:ebi-a-GCST90001813	Weighted median	4	-0.0845295	0.0912817	0.354431	-0.263442	0.0943826	0.918945	0.768402	1.09898
ebi-a-GCST90001813	ebi-a-GCST90018897	Periodontal disease || id:ebi-a-GCST90018897	CD38 on IgD+ CD38dim B cell || id:ebi-a-GCST90001813	Weighted mode	4	-0.0857395	0.114961	0.5099	-0.311063	0.139584	0.917833	0.732668	1.14979
ebi-a-GCST90001841	ebi-a-GCST90018897	Periodontal disease || id:ebi-a-GCST90018897	CD3 on Central Memory CD4+ T cell || id:ebi-a-GCST90001841	Inverse variance weighted	4	-0.0179602	0.0365017	0.622693	-0.0895034	0.0535831	0.9822	0.914385	1.05504
ebi-a-GCST90001841	ebi-a-GCST90018897	Periodontal disease || id:ebi-a-GCST90018897	CD3 on Central Memory CD4+ T cell || id:ebi-a-GCST90001841	MR Egger	4	0.0481855	0.146542	0.773532	-0.239036	0.335407	1.04937	0.787386	1.39851
ebi-a-GCST90001841	ebi-a-GCST90018897	Periodontal disease || id:ebi-a-GCST90018897	CD3 on Central Memory CD4+ T cell || id:ebi-a-GCST90001841	Weighted median	4	-0.0141059	0.0377459	0.708622	-0.088088	0.0598761	0.985993	0.91568	1.06171
ebi-a-GCST90001841	ebi-a-GCST90018897	Periodontal disease || id:ebi-a-GCST90018897	CD3 on Central Memory CD4+ T cell || id:ebi-a-GCST90001841	Weighted mode	4	-0.0205598	0.0389305	0.633991	-0.0968635	0.0557439	0.97965	0.90768	1.05733
ebi-a-GCST90001869	ebi-a-GCST90018897	Periodontal disease || id:ebi-a-GCST90018897	CD3 on resting CD4 regulatory T cell || id:ebi-a-GCST90001869	Inverse variance weighted (multiplicative random effects)	5	0.0281933	0.0674008	0.675733	-0.103912	0.160299	1.02859	0.901304	1.17386
ebi-a-GCST90001869	ebi-a-GCST90018897	Periodontal disease || id:ebi-a-GCST90018897	CD3 on resting CD4 regulatory T cell || id:ebi-a-GCST90001869	MR Egger	5	-0.024259	0.158222	0.887877	-0.334375	0.285857	0.976033	0.715785	1.3309
ebi-a-GCST90001869	ebi-a-GCST90018897	Periodontal disease || id:ebi-a-GCST90018897	CD3 on resting CD4 regulatory T cell || id:ebi-a-GCST90001869	Weighted median	5	-0.00402602	0.0573416	0.944026	-0.116415	0.108363	0.995982	0.890105	1.11445
ebi-a-GCST90001869	ebi-a-GCST90018897	Periodontal disease || id:ebi-a-GCST90018897	CD3 on resting CD4 regulatory T cell || id:ebi-a-GCST90001869	Weighted mode	5	-0.0427404	0.0657507	0.551113	-0.171612	0.0861309	0.95816	0.842306	1.08995
ebi-a-GCST90001944	ebi-a-GCST90018897	Periodontal disease || id:ebi-a-GCST90018897	CD123 on plasmacytoid Dendritic Cell || id:ebi-a-GCST90001944	Inverse variance weighted	2	0.0216623	0.0397335	0.585622	-0.0562153	0.09954	1.0219	0.945336	1.10466
ebi-a-GCST90001973	ebi-a-GCST90018897	Periodontal disease || id:ebi-a-GCST90018897	FSC-A on CD4+ T cell || id:ebi-a-GCST90001973	Inverse variance weighted	3	-0.119208	0.082309	0.147533	-0.280534	0.0421174	0.887623	0.75538	1.04302
ebi-a-GCST90001973	ebi-a-GCST90018897	Periodontal disease || id:ebi-a-GCST90018897	FSC-A on CD4+ T cell || id:ebi-a-GCST90001973	MR Egger	3	-1.99114	1.32487	0.373768	-4.5879	0.605611	0.136539	0.0101742	1.83237
ebi-a-GCST90001973	ebi-a-GCST90018897	Periodontal disease || id:ebi-a-GCST90018897	FSC-A on CD4+ T cell || id:ebi-a-GCST90001973	Weighted median	3	-0.10763	0.0822824	0.190853	-0.268904	0.0536433	0.89796	0.764217	1.05511
ebi-a-GCST90001973	ebi-a-GCST90018897	Periodontal disease || id:ebi-a-GCST90018897	FSC-A on CD4+ T cell || id:ebi-a-GCST90001973	Weighted mode	3	-0.104359	0.0794756	0.319577	-0.260131	0.0514129	0.900902	0.77095	1.05276
ebi-a-GCST90002013	ebi-a-GCST90018897	Periodontal disease || id:ebi-a-GCST90018897	CCR2 on myeloid Dendritic Cell || id:ebi-a-GCST90002013	Inverse variance weighted	2	0.0152099	0.204829	0.940806	-0.386255	0.416675	1.01533	0.679597	1.51691
ebi-a-GCST90002030	ebi-a-GCST90018897	Periodontal disease || id:ebi-a-GCST90018897	CD39 on CD39+ activated CD4 regulatory T cell || id:ebi-a-GCST90002030	Inverse variance weighted	6	-0.0280852	0.0109378	0.010237	-0.0495232	-0.0066471	0.972306	0.951683	0.993375
ebi-a-GCST90002030	ebi-a-GCST90018897	Periodontal disease || id:ebi-a-GCST90018897	CD39 on CD39+ activated CD4 regulatory T cell || id:ebi-a-GCST90002030	MR Egger	6	-0.0594092	0.0203025	0.0429765	-0.0992021	-0.0196163	0.942321	0.90556	0.980575
ebi-a-GCST90002030	ebi-a-GCST90018897	Periodontal disease || id:ebi-a-GCST90018897	CD39 on CD39+ activated CD4 regulatory T cell || id:ebi-a-GCST90002030	Weighted median	6	-0.0356811	0.0115186	0.00195039	-0.0582577	-0.0131046	0.964948	0.943407	0.986981
ebi-a-GCST90002030	ebi-a-GCST90018897	Periodontal disease || id:ebi-a-GCST90018897	CD39 on CD39+ activated CD4 regulatory T cell || id:ebi-a-GCST90002030	Weighted mode	6	-0.0353754	0.0118001	0.0301725	-0.0585037	-0.0122472	0.965243	0.943175	0.987828
ebi-a-GCST90002110	ebi-a-GCST90018897	Periodontal disease || id:ebi-a-GCST90018897	HLA DR on CD33dim HLA DR+ CD11b+ || id:ebi-a-GCST90002110	Inverse variance weighted	4	0.03491	0.0208797	0.0945325	-0.00601422	0.0758343	1.03553	0.994004	1.07878
ebi-a-GCST90002110	ebi-a-GCST90018897	Periodontal disease || id:ebi-a-GCST90018897	HLA DR on CD33dim HLA DR+ CD11b+ || id:ebi-a-GCST90002110	MR Egger	4	0.0252981	0.149824	0.881446	-0.268357	0.318953	1.02562	0.764635	1.37569
ebi-a-GCST90002110	ebi-a-GCST90018897	Periodontal disease || id:ebi-a-GCST90018897	HLA DR on CD33dim HLA DR+ CD11b+ || id:ebi-a-GCST90002110	Weighted median	4	0.0327595	0.0247079	0.184883	-0.0156681	0.081187	1.0333	0.984454	1.08457
ebi-a-GCST90002110	ebi-a-GCST90018897	Periodontal disease || id:ebi-a-GCST90018897	HLA DR on CD33dim HLA DR+ CD11b+ || id:ebi-a-GCST90002110	Weighted mode	4	0.0329946	0.0252613	0.28263	-0.0165176	0.0825069	1.03354	0.983618	1.08601
ebi-a-GCST90001431	ebi-a-GCST90018897	Periodontal disease || id:ebi-a-GCST90018897	IgD+ CD38- B cell %lymphocyte || id:ebi-a-GCST90001431	Inverse variance weighted	2	-0.225795	0.277144	0.415231	-0.768997	0.317406	0.797882	0.463478	1.37356
ebi-a-GCST90001433	ebi-a-GCST90018897	Periodontal disease || id:ebi-a-GCST90018897	IgD- CD27- B cell %lymphocyte || id:ebi-a-GCST90001433	Inverse variance weighted	2	-0.076562	0.0587199	0.192284	-0.191653	0.038529	0.926295	0.825593	1.03928
ebi-a-GCST90001436	ebi-a-GCST90018897	Periodontal disease || id:ebi-a-GCST90018897	Memory B cell %lymphocyte || id:ebi-a-GCST90001436	Inverse variance weighted	2	-0.0396145	0.0999335	0.691804	-0.235484	0.156255	0.96116	0.790188	1.16912
ebi-a-GCST90001468	ebi-a-GCST90018897	Periodontal disease || id:ebi-a-GCST90018897	CD62L- myeloid Dendritic Cell Absolute Count || id:ebi-a-GCST90001468	Inverse variance weighted	6	0.0374702	0.0568616	0.509914	-0.0739786	0.148919	1.03818	0.928692	1.16058
ebi-a-GCST90001468	ebi-a-GCST90018897	Periodontal disease || id:ebi-a-GCST90018897	CD62L- myeloid Dendritic Cell Absolute Count || id:ebi-a-GCST90001468	MR Egger	6	0.222531	0.161187	0.239538	-0.0933953	0.538457	1.24923	0.910833	1.71336
ebi-a-GCST90001468	ebi-a-GCST90018897	Periodontal disease || id:ebi-a-GCST90018897	CD62L- myeloid Dendritic Cell Absolute Count || id:ebi-a-GCST90001468	Weighted median	6	0.047582	0.0527198	0.366767	-0.0557488	0.150913	1.04873	0.945777	1.1629
ebi-a-GCST90001468	ebi-a-GCST90018897	Periodontal disease || id:ebi-a-GCST90018897	CD62L- myeloid Dendritic Cell Absolute Count || id:ebi-a-GCST90001468	Weighted mode	6	0.051137	0.0507475	0.359859	-0.0483282	0.150602	1.05247	0.952821	1.16253
ebi-a-GCST90001481	ebi-a-GCST90018897	Periodontal disease || id:ebi-a-GCST90018897	Resting CD4 regulatory T cell %CD4 regulatory T cell || id:ebi-a-GCST90001481	Inverse variance weighted	11	0.0542741	0.0254047	0.0326485	0.00448088	0.104067	1.05577	1.00449	1.10968
ebi-a-GCST90001481	ebi-a-GCST90018897	Periodontal disease || id:ebi-a-GCST90018897	Resting CD4 regulatory T cell %CD4 regulatory T cell || id:ebi-a-GCST90001481	MR Egger	11	0.0785605	0.0378881	0.0679791	0.00429974	0.152821	1.08173	1.00431	1.16512
ebi-a-GCST90001481	ebi-a-GCST90018897	Periodontal disease || id:ebi-a-GCST90018897	Resting CD4 regulatory T cell %CD4 regulatory T cell || id:ebi-a-GCST90001481	Weighted median	11	0.0623787	0.0302029	0.0388926	0.00318102	0.121576	1.06437	1.00319	1.12928
ebi-a-GCST90001481	ebi-a-GCST90018897	Periodontal disease || id:ebi-a-GCST90018897	Resting CD4 regulatory T cell %CD4 regulatory T cell || id:ebi-a-GCST90001481	Weighted mode	11	0.0668918	0.0274348	0.0349559	0.0131196	0.120664	1.06918	1.01321	1.12825
ebi-a-GCST90001532	ebi-a-GCST90018897	Periodontal disease || id:ebi-a-GCST90018897	Basophil Absolute Count || id:ebi-a-GCST90001532	Inverse variance weighted	3	0.0123035	0.0253435	0.627344	-0.0373698	0.0619769	1.01238	0.96332	1.06394
ebi-a-GCST90001532	ebi-a-GCST90018897	Periodontal disease || id:ebi-a-GCST90018897	Basophil Absolute Count || id:ebi-a-GCST90001532	MR Egger	3	-0.0288242	0.0525498	0.680608	-0.131822	0.0741734	0.971587	0.876497	1.07699
ebi-a-GCST90001532	ebi-a-GCST90018897	Periodontal disease || id:ebi-a-GCST90018897	Basophil Absolute Count || id:ebi-a-GCST90001532	Weighted median	3	0.00714302	0.0289531	0.805132	-0.049605	0.0638911	1.00717	0.951605	1.06598
ebi-a-GCST90001532	ebi-a-GCST90018897	Periodontal disease || id:ebi-a-GCST90018897	Basophil Absolute Count || id:ebi-a-GCST90001532	Weighted mode	3	0.0341971	0.0333698	0.413226	-0.0312078	0.0996019	1.03479	0.969274	1.10473
ebi-a-GCST90001545	ebi-a-GCST90018897	Periodontal disease || id:ebi-a-GCST90018897	Terminally Differentiated CD4+ T cell Absolute Count || id:ebi-a-GCST90001545	Inverse variance weighted	2	-0.108689	0.141515	0.442464	-0.386058	0.16868	0.897009	0.679731	1.18374
ebi-a-GCST90001572	ebi-a-GCST90018897	Periodontal disease || id:ebi-a-GCST90018897	Terminally Differentiated CD4-CD8- T cell Absolute Count || id:ebi-a-GCST90001572	Inverse variance weighted	2	-0.025024	0.229294	0.913095	-0.474441	0.424393	0.975286	0.622233	1.52866
ebi-a-GCST90001582	ebi-a-GCST90018897	Periodontal disease || id:ebi-a-GCST90018897	CD14+ CD16- monocyte Absolute Count || id:ebi-a-GCST90001582	Inverse variance weighted	3	-0.0582729	0.0615832	0.344023	-0.178976	0.0624302	0.943392	0.836126	1.06442
ebi-a-GCST90001582	ebi-a-GCST90018897	Periodontal disease || id:ebi-a-GCST90018897	CD14+ CD16- monocyte Absolute Count || id:ebi-a-GCST90001582	MR Egger	3	-1.00862	0.577591	0.331086	-2.1407	0.123455	0.364721	0.117573	1.1314
ebi-a-GCST90001582	ebi-a-GCST90018897	Periodontal disease || id:ebi-a-GCST90018897	CD14+ CD16- monocyte Absolute Count || id:ebi-a-GCST90001582	Weighted median	3	-0.00732696	0.0685677	0.914902	-0.14172	0.127066	0.9927	0.867865	1.13549
ebi-a-GCST90001582	ebi-a-GCST90018897	Periodontal disease || id:ebi-a-GCST90018897	CD14+ CD16- monocyte Absolute Count || id:ebi-a-GCST90001582	Weighted mode	3	0.00968613	0.0866939	0.921242	-0.160234	0.179606	1.00973	0.851945	1.19675
ebi-a-GCST90001597	ebi-a-GCST90018897	Periodontal disease || id:ebi-a-GCST90018897	CD8dim T cell %T cell || id:ebi-a-GCST90001597	Inverse variance weighted	2	0.0755204	0.146344	0.605822	-0.211314	0.362355	1.07845	0.80952	1.43671
ebi-a-GCST90001604	ebi-a-GCST90018897	Periodontal disease || id:ebi-a-GCST90018897	T cell %lymphocyte || id:ebi-a-GCST90001604	Inverse variance weighted	2	0.0085231	0.0507154	0.866538	-0.0908792	0.107925	1.00856	0.913128	1.11396
ebi-a-GCST90001609	ebi-a-GCST90018897	Periodontal disease || id:ebi-a-GCST90018897	CD4+ CD8dim T cell Absolute Count || id:ebi-a-GCST90001609	Inverse variance weighted	3	0.0278641	0.0465021	0.549039	-0.0632801	0.119008	1.02826	0.938681	1.12638
ebi-a-GCST90001609	ebi-a-GCST90018897	Periodontal disease || id:ebi-a-GCST90018897	CD4+ CD8dim T cell Absolute Count || id:ebi-a-GCST90001609	MR Egger	3	0.14687	0.200887	0.598103	-0.246869	0.540609	1.1582	0.781243	1.71705
ebi-a-GCST90001609	ebi-a-GCST90018897	Periodontal disease || id:ebi-a-GCST90018897	CD4+ CD8dim T cell Absolute Count || id:ebi-a-GCST90001609	Weighted median	3	0.0525011	0.0526223	0.318427	-0.0506387	0.155641	1.0539	0.950622	1.16841
ebi-a-GCST90001609	ebi-a-GCST90018897	Periodontal disease || id:ebi-a-GCST90018897	CD4+ CD8dim T cell Absolute Count || id:ebi-a-GCST90001609	Weighted mode	3	0.0585688	0.0693893	0.4875	-0.0774341	0.194572	1.06032	0.925488	1.21479
ebi-a-GCST90001611	ebi-a-GCST90018897	Periodontal disease || id:ebi-a-GCST90018897	CD4+ CD8dim T cell %leukocyte || id:ebi-a-GCST90001611	Inverse variance weighted	3	0.0255778	0.0420632	0.543135	-0.0568661	0.108022	1.02591	0.944721	1.11407
ebi-a-GCST90001611	ebi-a-GCST90018897	Periodontal disease || id:ebi-a-GCST90018897	CD4+ CD8dim T cell %leukocyte || id:ebi-a-GCST90001611	MR Egger	3	0.182253	0.209218	0.543781	-0.227813	0.592319	1.19992	0.796273	1.80818
ebi-a-GCST90001611	ebi-a-GCST90018897	Periodontal disease || id:ebi-a-GCST90018897	CD4+ CD8dim T cell %leukocyte || id:ebi-a-GCST90001611	Weighted median	3	0.0527982	0.0485967	0.277278	-0.0424514	0.148048	1.05422	0.958437	1.15957
ebi-a-GCST90001611	ebi-a-GCST90018897	Periodontal disease || id:ebi-a-GCST90018897	CD4+ CD8dim T cell %leukocyte || id:ebi-a-GCST90001611	Weighted mode	3	0.0531693	0.0592442	0.464185	-0.0629494	0.169288	1.05461	0.938991	1.18446
ebi-a-GCST90001649	ebi-a-GCST90018897	Periodontal disease || id:ebi-a-GCST90018897	HLA DR+ Natural Killer %Natural Killer || id:ebi-a-GCST90001649	Inverse variance weighted	7	-0.0208429	0.0502627	0.678377	-0.119358	0.0776721	0.979373	0.88749	1.08077
ebi-a-GCST90001649	ebi-a-GCST90018897	Periodontal disease || id:ebi-a-GCST90018897	HLA DR+ Natural Killer %Natural Killer || id:ebi-a-GCST90001649	MR Egger	7	-0.0940306	0.121967	0.47557	-0.333086	0.145025	0.910255	0.716709	1.15607
ebi-a-GCST90001649	ebi-a-GCST90018897	Periodontal disease || id:ebi-a-GCST90018897	HLA DR+ Natural Killer %Natural Killer || id:ebi-a-GCST90001649	Weighted median	7	-0.0315957	0.0585804	0.589641	-0.146413	0.0832218	0.968898	0.863801	1.08678
ebi-a-GCST90001649	ebi-a-GCST90018897	Periodontal disease || id:ebi-a-GCST90018897	HLA DR+ Natural Killer %Natural Killer || id:ebi-a-GCST90001649	Weighted mode	7	0.111597	0.105651	0.331501	-0.0954781	0.318672	1.11806	0.908938	1.3753
ebi-a-GCST90001691	ebi-a-GCST90018897	Periodontal disease || id:ebi-a-GCST90018897	CD28+ CD45RA- CD8+ T cell %T cell || id:ebi-a-GCST90001691	Inverse variance weighted (multiplicative random effects)	3	0.00189017	0.0664729	0.977315	-0.128397	0.132177	1.00189	0.879504	1.14131
ebi-a-GCST90001691	ebi-a-GCST90018897	Periodontal disease || id:ebi-a-GCST90018897	CD28+ CD45RA- CD8+ T cell %T cell || id:ebi-a-GCST90001691	MR Egger	3	-0.157968	0.219344	0.602658	-0.587883	0.271947	0.853877	0.555502	1.31252
ebi-a-GCST90001691	ebi-a-GCST90018897	Periodontal disease || id:ebi-a-GCST90018897	CD28+ CD45RA- CD8+ T cell %T cell || id:ebi-a-GCST90001691	Weighted median	3	-0.000219216	0.042055	0.995841	-0.0826469	0.0822085	0.999781	0.920676	1.08568
ebi-a-GCST90001691	ebi-a-GCST90018897	Periodontal disease || id:ebi-a-GCST90018897	CD28+ CD45RA- CD8+ T cell %T cell || id:ebi-a-GCST90001691	Weighted mode	3	0.025111	0.0518568	0.676057	-0.0765284	0.12675	1.02543	0.926327	1.13513
ebi-a-GCST90001705	ebi-a-GCST90018897	Periodontal disease || id:ebi-a-GCST90018897	BAFF-R on IgD+ CD38- B cell || id:ebi-a-GCST90001705	Inverse variance weighted	9	-0.0150347	0.0212955	0.480186	-0.056774	0.0267045	0.985078	0.944808	1.02706
ebi-a-GCST90001705	ebi-a-GCST90018897	Periodontal disease || id:ebi-a-GCST90018897	BAFF-R on IgD+ CD38- B cell || id:ebi-a-GCST90001705	MR Egger	9	0.00802095	0.0574682	0.892929	-0.104617	0.120659	1.00805	0.90067	1.12824
ebi-a-GCST90001705	ebi-a-GCST90018897	Periodontal disease || id:ebi-a-GCST90018897	BAFF-R on IgD+ CD38- B cell || id:ebi-a-GCST90001705	Weighted median	9	-0.011352	0.0232888	0.625944	-0.056998	0.034294	0.988712	0.944596	1.03489
ebi-a-GCST90001705	ebi-a-GCST90018897	Periodontal disease || id:ebi-a-GCST90018897	BAFF-R on IgD+ CD38- B cell || id:ebi-a-GCST90001705	Weighted mode	9	-0.0158685	0.0208567	0.468585	-0.0567476	0.0250106	0.984257	0.944832	1.02533
ebi-a-GCST90001706	ebi-a-GCST90018897	Periodontal disease || id:ebi-a-GCST90018897	BAFF-R on IgD+ CD38- naive B cell || id:ebi-a-GCST90001706	Inverse variance weighted	8	-0.00455864	0.0139022	0.742982	-0.031807	0.0226897	0.995452	0.968694	1.02295
ebi-a-GCST90001706	ebi-a-GCST90018897	Periodontal disease || id:ebi-a-GCST90018897	BAFF-R on IgD+ CD38- naive B cell || id:ebi-a-GCST90001706	MR Egger	8	0.0101249	0.0265073	0.715649	-0.0418294	0.0620792	1.01018	0.959033	1.06405
ebi-a-GCST90001706	ebi-a-GCST90018897	Periodontal disease || id:ebi-a-GCST90018897	BAFF-R on IgD+ CD38- naive B cell || id:ebi-a-GCST90001706	Weighted median	8	-0.00239286	0.0153145	0.875838	-0.0324093	0.0276236	0.99761	0.96811	1.02801
ebi-a-GCST90001706	ebi-a-GCST90018897	Periodontal disease || id:ebi-a-GCST90018897	BAFF-R on IgD+ CD38- naive B cell || id:ebi-a-GCST90001706	Weighted mode	8	-0.00465402	0.0145282	0.758059	-0.0331294	0.0238213	0.995357	0.967413	1.02411
ebi-a-GCST90001712	ebi-a-GCST90018897	Periodontal disease || id:ebi-a-GCST90018897	BAFF-R on IgD- CD38- B cell || id:ebi-a-GCST90001712	Inverse variance weighted	8	0.00656886	0.0170825	0.70058	-0.0269128	0.0400505	1.00659	0.973446	1.04086
ebi-a-GCST90001712	ebi-a-GCST90018897	Periodontal disease || id:ebi-a-GCST90018897	BAFF-R on IgD- CD38- B cell || id:ebi-a-GCST90001712	MR Egger	8	-0.0180212	0.0356499	0.631232	-0.0878951	0.0518526	0.98214	0.915857	1.05322
ebi-a-GCST90001712	ebi-a-GCST90018897	Periodontal disease || id:ebi-a-GCST90018897	BAFF-R on IgD- CD38- B cell || id:ebi-a-GCST90001712	Weighted median	8	0.00416239	0.0160345	0.79518	-0.0272652	0.03559	1.00417	0.973103	1.03623
ebi-a-GCST90001712	ebi-a-GCST90018897	Periodontal disease || id:ebi-a-GCST90018897	BAFF-R on IgD- CD38- B cell || id:ebi-a-GCST90001712	Weighted mode	8	0.0048028	0.0162451	0.776077	-0.0270376	0.0366432	1.00481	0.973325	1.03732
ebi-a-GCST90001766	ebi-a-GCST90018897	Periodontal disease || id:ebi-a-GCST90018897	CD24 on IgD+ CD38- B cell || id:ebi-a-GCST90001766	Inverse variance weighted	2	0.0453437	0.0415117	0.274697	-0.0360193	0.126707	1.04639	0.964622	1.13508
ebi-a-GCST90001829	ebi-a-GCST90018897	Periodontal disease || id:ebi-a-GCST90018897	BAFF-R on B cell || id:ebi-a-GCST90001829	Inverse variance weighted	10	-0.006544	0.0174208	0.707183	-0.0406888	0.0276008	0.993477	0.960128	1.02799
ebi-a-GCST90001829	ebi-a-GCST90018897	Periodontal disease || id:ebi-a-GCST90018897	BAFF-R on B cell || id:ebi-a-GCST90001829	MR Egger	10	-0.00669213	0.0309787	0.834376	-0.0674103	0.0540261	0.99333	0.934812	1.05551
ebi-a-GCST90001829	ebi-a-GCST90018897	Periodontal disease || id:ebi-a-GCST90018897	BAFF-R on B cell || id:ebi-a-GCST90001829	Weighted median	10	-0.00189269	0.0159526	0.905557	-0.0331597	0.0293743	0.998109	0.967384	1.02981
ebi-a-GCST90001829	ebi-a-GCST90018897	Periodontal disease || id:ebi-a-GCST90018897	BAFF-R on B cell || id:ebi-a-GCST90001829	Weighted mode	10	-0.00640054	0.0141472	0.661672	-0.0341291	0.021328	0.99362	0.966447	1.02156
ebi-a-GCST90001846	ebi-a-GCST90018897	Periodontal disease || id:ebi-a-GCST90018897	CD3 on Central Memory CD8+ T cell || id:ebi-a-GCST90001846	Inverse variance weighted	3	-0.0340979	0.0454605	0.453221	-0.1232	0.0550046	0.966477	0.884086	1.05655
ebi-a-GCST90001846	ebi-a-GCST90018897	Periodontal disease || id:ebi-a-GCST90018897	CD3 on Central Memory CD8+ T cell || id:ebi-a-GCST90001846	MR Egger	3	-0.00781899	0.108716	0.954292	-0.220903	0.205265	0.992211	0.801794	1.22785
ebi-a-GCST90001846	ebi-a-GCST90018897	Periodontal disease || id:ebi-a-GCST90018897	CD3 on Central Memory CD8+ T cell || id:ebi-a-GCST90001846	Weighted median	3	-0.0379864	0.0469134	0.418105	-0.129937	0.0539639	0.962726	0.878151	1.05545
ebi-a-GCST90001846	ebi-a-GCST90018897	Periodontal disease || id:ebi-a-GCST90018897	CD3 on Central Memory CD8+ T cell || id:ebi-a-GCST90001846	Weighted mode	3	-0.0380229	0.0490575	0.519391	-0.134176	0.0581299	0.962691	0.874436	1.05985
ebi-a-GCST90001924	ebi-a-GCST90018897	Periodontal disease || id:ebi-a-GCST90018897	CD127 on CD28+ CD4+ T cell || id:ebi-a-GCST90001924	Inverse variance weighted	3	0.0443271	0.0457659	0.332764	-0.0453741	0.134028	1.04532	0.95564	1.14343
ebi-a-GCST90001924	ebi-a-GCST90018897	Periodontal disease || id:ebi-a-GCST90018897	CD127 on CD28+ CD4+ T cell || id:ebi-a-GCST90001924	MR Egger	3	-0.17579	0.238164	0.595209	-0.642592	0.291012	0.838794	0.525928	1.33778
ebi-a-GCST90001924	ebi-a-GCST90018897	Periodontal disease || id:ebi-a-GCST90018897	CD127 on CD28+ CD4+ T cell || id:ebi-a-GCST90001924	Weighted median	3	0.0585531	0.053945	0.277734	-0.047179	0.164285	1.0603	0.953917	1.17855
ebi-a-GCST90001924	ebi-a-GCST90018897	Periodontal disease || id:ebi-a-GCST90018897	CD127 on CD28+ CD4+ T cell || id:ebi-a-GCST90001924	Weighted mode	3	0.077395	0.0702792	0.385605	-0.0603522	0.215142	1.08047	0.941433	1.24004
ebi-a-GCST90001985	ebi-a-GCST90018897	Periodontal disease || id:ebi-a-GCST90018897	CD40 on monocytes || id:ebi-a-GCST90001985	Inverse variance weighted	5	-0.019994	0.0322645	0.535462	-0.0832323	0.0432444	0.980205	0.920137	1.04419
ebi-a-GCST90001985	ebi-a-GCST90018897	Periodontal disease || id:ebi-a-GCST90018897	CD40 on monocytes || id:ebi-a-GCST90001985	MR Egger	5	-0.0374797	0.0705341	0.631991	-0.175727	0.100767	0.963214	0.838847	1.10602
ebi-a-GCST90001985	ebi-a-GCST90018897	Periodontal disease || id:ebi-a-GCST90018897	CD40 on monocytes || id:ebi-a-GCST90001985	Weighted median	5	-0.0228782	0.0261234	0.381153	-0.07408	0.0283237	0.977382	0.928597	1.02873
ebi-a-GCST90001985	ebi-a-GCST90018897	Periodontal disease || id:ebi-a-GCST90018897	CD40 on monocytes || id:ebi-a-GCST90001985	Weighted mode	5	-0.025494	0.0237915	0.344268	-0.0721254	0.0211374	0.974828	0.930414	1.02136
ebi-a-GCST90002005	ebi-a-GCST90018897	Periodontal disease || id:ebi-a-GCST90018897	CD16 on CD14+ CD16+ monocyte || id:ebi-a-GCST90002005	Inverse variance weighted (multiplicative random effects)	4	-0.0422736	0.0781674	0.58864	-0.195482	0.110934	0.958607	0.822438	1.11732
ebi-a-GCST90002005	ebi-a-GCST90018897	Periodontal disease || id:ebi-a-GCST90018897	CD16 on CD14+ CD16+ monocyte || id:ebi-a-GCST90002005	MR Egger	4	-0.268415	0.193063	0.29895	-0.646819	0.10999	0.764591	0.523709	1.11627
ebi-a-GCST90002005	ebi-a-GCST90018897	Periodontal disease || id:ebi-a-GCST90018897	CD16 on CD14+ CD16+ monocyte || id:ebi-a-GCST90002005	Weighted median	4	-0.0562567	0.0548233	0.304823	-0.16371	0.051197	0.945296	0.848988	1.05253
ebi-a-GCST90002005	ebi-a-GCST90018897	Periodontal disease || id:ebi-a-GCST90018897	CD16 on CD14+ CD16+ monocyte || id:ebi-a-GCST90002005	Weighted mode	4	-0.0633323	0.0502407	0.296587	-0.161804	0.0351395	0.938632	0.850608	1.03576
ebi-a-GCST90002007	ebi-a-GCST90018897	Periodontal disease || id:ebi-a-GCST90018897	HLA DR on CD14+ CD16+ monocyte || id:ebi-a-GCST90002007	Inverse variance weighted	4	0.00444866	0.0249269	0.858355	-0.044408	0.0533053	1.00446	0.956564	1.05475
ebi-a-GCST90002007	ebi-a-GCST90018897	Periodontal disease || id:ebi-a-GCST90018897	HLA DR on CD14+ CD16+ monocyte || id:ebi-a-GCST90002007	MR Egger	4	0.0646885	0.13742	0.684176	-0.204654	0.334032	1.06683	0.814929	1.39659
ebi-a-GCST90002007	ebi-a-GCST90018897	Periodontal disease || id:ebi-a-GCST90018897	HLA DR on CD14+ CD16+ monocyte || id:ebi-a-GCST90002007	Weighted median	4	0.0237397	0.0233712	0.30974	-0.0220678	0.0695472	1.02402	0.978174	1.07202
ebi-a-GCST90002007	ebi-a-GCST90018897	Periodontal disease || id:ebi-a-GCST90018897	HLA DR on CD14+ CD16+ monocyte || id:ebi-a-GCST90002007	Weighted mode	4	0.0271941	0.025167	0.359019	-0.0221332	0.0765214	1.02757	0.97811	1.07953
ebi-a-GCST90002016	ebi-a-GCST90018897	Periodontal disease || id:ebi-a-GCST90018897	CCR2 on CD62L+ plasmacytoid Dendritic Cell || id:ebi-a-GCST90002016	Inverse variance weighted	2	-0.0145535	0.0362166	0.687797	-0.085538	0.0564309	0.985552	0.918018	1.05805
ebi-a-GCST90002033	ebi-a-GCST90018897	Periodontal disease || id:ebi-a-GCST90018897	CD39 on granulocyte || id:ebi-a-GCST90002033	Inverse variance weighted	3	0.0896469	0.0563482	0.111622	-0.0207956	0.200089	1.09379	0.979419	1.22151
ebi-a-GCST90002033	ebi-a-GCST90018897	Periodontal disease || id:ebi-a-GCST90018897	CD39 on granulocyte || id:ebi-a-GCST90002033	MR Egger	3	0.480106	0.365395	0.414152	-0.236067	1.19628	1.61625	0.789728	3.30779
ebi-a-GCST90002033	ebi-a-GCST90018897	Periodontal disease || id:ebi-a-GCST90018897	CD39 on granulocyte || id:ebi-a-GCST90002033	Weighted median	3	0.0603269	0.0674201	0.370899	-0.0718166	0.19247	1.06218	0.930702	1.21224
ebi-a-GCST90002033	ebi-a-GCST90018897	Periodontal disease || id:ebi-a-GCST90018897	CD39 on granulocyte || id:ebi-a-GCST90002033	Weighted mode	3	0.147644	0.0739175	0.183855	0.00276578	0.292522	1.1591	1.00277	1.3398
ebi-a-GCST90002071	ebi-a-GCST90018897	Periodontal disease || id:ebi-a-GCST90018897	SSC-A on myeloid Dendritic Cell || id:ebi-a-GCST90002071	Inverse variance weighted	5	0.00688414	0.0500172	0.890528	-0.0911495	0.104918	1.00691	0.912881	1.11062
ebi-a-GCST90002071	ebi-a-GCST90018897	Periodontal disease || id:ebi-a-GCST90018897	SSC-A on myeloid Dendritic Cell || id:ebi-a-GCST90002071	MR Egger	5	-0.245391	1.41011	0.872928	-3.00921	2.51842	0.782398	0.0493308	12.409
ebi-a-GCST90002071	ebi-a-GCST90018897	Periodontal disease || id:ebi-a-GCST90018897	SSC-A on myeloid Dendritic Cell || id:ebi-a-GCST90002071	Weighted median	5	0.0147237	0.0562445	0.793491	-0.0955155	0.124963	1.01483	0.908904	1.13311
ebi-a-GCST90002071	ebi-a-GCST90018897	Periodontal disease || id:ebi-a-GCST90018897	SSC-A on myeloid Dendritic Cell || id:ebi-a-GCST90002071	Weighted mode	5	0.0141376	0.0547527	0.808987	-0.0931777	0.121453	1.01424	0.911032	1.12914
ebi-a-GCST90002120	ebi-a-GCST90018897	Periodontal disease || id:ebi-a-GCST90018897	CD8 on CD28- CD8+ T cell || id:ebi-a-GCST90002120	Inverse variance weighted	3	0.0337245	0.0998023	0.735429	-0.161888	0.229337	1.0343	0.850536	1.25777
ebi-a-GCST90002120	ebi-a-GCST90018897	Periodontal disease || id:ebi-a-GCST90018897	CD8 on CD28- CD8+ T cell || id:ebi-a-GCST90002120	MR Egger	3	-1.28207	0.652704	0.299786	-2.56137	-0.00276804	0.277463	0.0771991	0.997236
ebi-a-GCST90002120	ebi-a-GCST90018897	Periodontal disease || id:ebi-a-GCST90018897	CD8 on CD28- CD8+ T cell || id:ebi-a-GCST90002120	Weighted median	3	0.019026	0.0795251	0.810915	-0.136843	0.174895	1.01921	0.872107	1.19112
ebi-a-GCST90002120	ebi-a-GCST90018897	Periodontal disease || id:ebi-a-GCST90018897	CD8 on CD28- CD8+ T cell || id:ebi-a-GCST90002120	Weighted mode	3	0.0118465	0.100748	0.91714	-0.18562	0.209313	1.01192	0.830589	1.23283
ebi-a-GCST90001406	ebi-a-GCST90018897	Periodontal disease || id:ebi-a-GCST90018897	Memory B cell %B cell || id:ebi-a-GCST90001406	Inverse variance weighted	2	0.355992	0.265093	0.179306	-0.16359	0.875574	1.4276	0.84909	2.40025
ebi-a-GCST90001451	ebi-a-GCST90018897	Periodontal disease || id:ebi-a-GCST90018897	CD62L- monocyte %monocyte || id:ebi-a-GCST90001451	Inverse variance weighted	4	0.0251173	0.0500189	0.615558	-0.0729198	0.123154	1.02544	0.929675	1.13106
ebi-a-GCST90001451	ebi-a-GCST90018897	Periodontal disease || id:ebi-a-GCST90018897	CD62L- monocyte %monocyte || id:ebi-a-GCST90001451	MR Egger	4	-0.365554	0.273987	0.313769	-0.902568	0.17146	0.693812	0.405527	1.18704
ebi-a-GCST90001451	ebi-a-GCST90018897	Periodontal disease || id:ebi-a-GCST90018897	CD62L- monocyte %monocyte || id:ebi-a-GCST90001451	Weighted median	4	0.0241195	0.0584893	0.680065	-0.0905196	0.138759	1.02441	0.913456	1.14885
ebi-a-GCST90001451	ebi-a-GCST90018897	Periodontal disease || id:ebi-a-GCST90018897	CD62L- monocyte %monocyte || id:ebi-a-GCST90001451	Weighted mode	4	-0.0229713	0.0612957	0.732761	-0.143111	0.0971683	0.97729	0.866658	1.10205
ebi-a-GCST90001463	ebi-a-GCST90018897	Periodontal disease || id:ebi-a-GCST90018897	CD62L- Dendritic Cell %Dendritic Cell || id:ebi-a-GCST90001463	Inverse variance weighted (multiplicative random effects)	4	0.0291201	0.0825953	0.724415	-0.132767	0.191007	1.02955	0.875669	1.21047
ebi-a-GCST90001463	ebi-a-GCST90018897	Periodontal disease || id:ebi-a-GCST90018897	CD62L- Dendritic Cell %Dendritic Cell || id:ebi-a-GCST90001463	MR Egger	4	0.187787	0.179001	0.404214	-0.163054	0.538628	1.20658	0.849546	1.71365
ebi-a-GCST90001463	ebi-a-GCST90018897	Periodontal disease || id:ebi-a-GCST90018897	CD62L- Dendritic Cell %Dendritic Cell || id:ebi-a-GCST90001463	Weighted median	4	0.0511387	0.0569095	0.368868	-0.060404	0.162681	1.05247	0.941384	1.17666
ebi-a-GCST90001463	ebi-a-GCST90018897	Periodontal disease || id:ebi-a-GCST90018897	CD62L- Dendritic Cell %Dendritic Cell || id:ebi-a-GCST90001463	Weighted mode	4	0.0622348	0.0578681	0.360962	-0.0511867	0.175656	1.06421	0.950101	1.19203
ebi-a-GCST90001484	ebi-a-GCST90018897	Periodontal disease || id:ebi-a-GCST90018897	CD39+ resting CD4 regulatory T cell %resting CD4 regulatory T cell || id:ebi-a-GCST90001484	Inverse variance weighted	7	0.0305685	0.0277806	0.271178	-0.0238815	0.0850185	1.03104	0.976401	1.08874
ebi-a-GCST90001484	ebi-a-GCST90018897	Periodontal disease || id:ebi-a-GCST90018897	CD39+ resting CD4 regulatory T cell %resting CD4 regulatory T cell || id:ebi-a-GCST90001484	MR Egger	7	0.0578798	0.0661036	0.421316	-0.0716833	0.187443	1.05959	0.930826	1.20616
ebi-a-GCST90001484	ebi-a-GCST90018897	Periodontal disease || id:ebi-a-GCST90018897	CD39+ resting CD4 regulatory T cell %resting CD4 regulatory T cell || id:ebi-a-GCST90001484	Weighted median	7	0.0210082	0.035214	0.550785	-0.0480114	0.0900277	1.02123	0.953123	1.0942
ebi-a-GCST90001484	ebi-a-GCST90018897	Periodontal disease || id:ebi-a-GCST90018897	CD39+ resting CD4 regulatory T cell %resting CD4 regulatory T cell || id:ebi-a-GCST90001484	Weighted mode	7	0.0151594	0.0360014	0.688366	-0.0554034	0.0857222	1.01527	0.946103	1.0895
ebi-a-GCST90001634	ebi-a-GCST90018897	Periodontal disease || id:ebi-a-GCST90018897	CD8dim Natural Killer T %T cell || id:ebi-a-GCST90001634	Inverse variance weighted	5	0.0919127	0.0922643	0.319159	-0.0889255	0.272751	1.09627	0.914914	1.31357
ebi-a-GCST90001634	ebi-a-GCST90018897	Periodontal disease || id:ebi-a-GCST90018897	CD8dim Natural Killer T %T cell || id:ebi-a-GCST90001634	MR Egger	5	-0.122603	0.131158	0.418862	-0.379674	0.134467	0.884615	0.684085	1.14393
ebi-a-GCST90001634	ebi-a-GCST90018897	Periodontal disease || id:ebi-a-GCST90018897	CD8dim Natural Killer T %T cell || id:ebi-a-GCST90001634	Weighted median	5	0.103274	0.0898552	0.250417	-0.0728422	0.27939	1.1088	0.929748	1.32232
ebi-a-GCST90001634	ebi-a-GCST90018897	Periodontal disease || id:ebi-a-GCST90018897	CD8dim Natural Killer T %T cell || id:ebi-a-GCST90001634	Weighted mode	5	0.15906	0.124371	0.270083	-0.084707	0.402828	1.17241	0.918781	1.49605
ebi-a-GCST90001647	ebi-a-GCST90018897	Periodontal disease || id:ebi-a-GCST90018897	Natural Killer %lymphocyte || id:ebi-a-GCST90001647	Inverse variance weighted	3	-0.0092959	0.0446802	0.835187	-0.0968691	0.0782773	0.990747	0.907675	1.08142
ebi-a-GCST90001647	ebi-a-GCST90018897	Periodontal disease || id:ebi-a-GCST90018897	Natural Killer %lymphocyte || id:ebi-a-GCST90001647	MR Egger	3	0.221575	0.776311	0.823002	-1.29999	1.74314	1.24804	0.272533	5.71529
ebi-a-GCST90001647	ebi-a-GCST90018897	Periodontal disease || id:ebi-a-GCST90018897	Natural Killer %lymphocyte || id:ebi-a-GCST90001647	Weighted median	3	-0.0196121	0.0460148	0.669952	-0.109801	0.0705769	0.980579	0.896012	1.07313
ebi-a-GCST90001647	ebi-a-GCST90018897	Periodontal disease || id:ebi-a-GCST90018897	Natural Killer %lymphocyte || id:ebi-a-GCST90001647	Weighted mode	3	0.0144698	0.0487637	0.794649	-0.0811071	0.110047	1.01458	0.922095	1.11633
ebi-a-GCST90001658	ebi-a-GCST90018897	Periodontal disease || id:ebi-a-GCST90018897	CD39+ CD4+ T cell %T cell || id:ebi-a-GCST90001658	Inverse variance weighted	7	-0.037999	0.0125234	0.00241134	-0.0625448	-0.0134532	0.962714	0.939371	0.986637
ebi-a-GCST90001658	ebi-a-GCST90018897	Periodontal disease || id:ebi-a-GCST90018897	CD39+ CD4+ T cell %T cell || id:ebi-a-GCST90001658	MR Egger	7	-0.0419333	0.0212576	0.105568	-0.0835982	-0.000268535	0.958934	0.919801	0.999732
ebi-a-GCST90001658	ebi-a-GCST90018897	Periodontal disease || id:ebi-a-GCST90018897	CD39+ CD4+ T cell %T cell || id:ebi-a-GCST90001658	Weighted median	7	-0.0420256	0.0128909	0.0011137	-0.0672917	-0.0167595	0.958845	0.934922	0.98338
ebi-a-GCST90001658	ebi-a-GCST90018897	Periodontal disease || id:ebi-a-GCST90018897	CD39+ CD4+ T cell %T cell || id:ebi-a-GCST90001658	Weighted mode	7	-0.0413337	0.0136359	0.0230612	-0.0680601	-0.0146073	0.959509	0.934204	0.985499
ebi-a-GCST90001665	ebi-a-GCST90018897	Periodontal disease || id:ebi-a-GCST90018897	CD28+ CD45RA+ CD8dim T cell %CD8dim T cell || id:ebi-a-GCST90001665	Inverse variance weighted (multiplicative random effects)	5	-0.0128494	0.0481507	0.789578	-0.107225	0.081526	0.987233	0.898324	1.08494
ebi-a-GCST90001665	ebi-a-GCST90018897	Periodontal disease || id:ebi-a-GCST90018897	CD28+ CD45RA+ CD8dim T cell %CD8dim T cell || id:ebi-a-GCST90001665	MR Egger	5	-0.0071653	0.0706973	0.925665	-0.145732	0.131402	0.99286	0.864389	1.14043
ebi-a-GCST90001665	ebi-a-GCST90018897	Periodontal disease || id:ebi-a-GCST90018897	CD28+ CD45RA+ CD8dim T cell %CD8dim T cell || id:ebi-a-GCST90001665	Weighted median	5	-0.0680838	0.0364985	0.0621274	-0.139621	0.00345329	0.934182	0.869688	1.00346
ebi-a-GCST90001665	ebi-a-GCST90018897	Periodontal disease || id:ebi-a-GCST90018897	CD28+ CD45RA+ CD8dim T cell %CD8dim T cell || id:ebi-a-GCST90001665	Weighted mode	5	-0.0760551	0.0370119	0.109084	-0.148598	-0.00351178	0.926765	0.861915	0.996494
ebi-a-GCST90001672	ebi-a-GCST90018897	Periodontal disease || id:ebi-a-GCST90018897	CD39+ CD8+ T cell Absolute Count || id:ebi-a-GCST90001672	Inverse variance weighted	7	-0.0435835	0.0137342	0.00150693	-0.0705026	-0.0166644	0.957353	0.931925	0.983474
ebi-a-GCST90001672	ebi-a-GCST90018897	Periodontal disease || id:ebi-a-GCST90018897	CD39+ CD8+ T cell Absolute Count || id:ebi-a-GCST90001672	MR Egger	7	-0.0413238	0.0462353	0.412393	-0.131945	0.0492973	0.959518	0.876389	1.05053
ebi-a-GCST90001672	ebi-a-GCST90018897	Periodontal disease || id:ebi-a-GCST90018897	CD39+ CD8+ T cell Absolute Count || id:ebi-a-GCST90001672	Weighted median	7	-0.0428789	0.0137862	0.00186912	-0.0698999	-0.015858	0.958027	0.932487	0.984267
ebi-a-GCST90001672	ebi-a-GCST90018897	Periodontal disease || id:ebi-a-GCST90018897	CD39+ CD8+ T cell Absolute Count || id:ebi-a-GCST90001672	Weighted mode	7	-0.0426342	0.0139101	0.0220837	-0.0698981	-0.0153704	0.958262	0.932489	0.984747
ebi-a-GCST90001687	ebi-a-GCST90018897	Periodontal disease || id:ebi-a-GCST90018897	CD28- CD8+ T cell Absolute Count || id:ebi-a-GCST90001687	Inverse variance weighted	3	0.0523973	0.0522817	0.316242	-0.0500749	0.15487	1.05379	0.951158	1.16751
ebi-a-GCST90001687	ebi-a-GCST90018897	Periodontal disease || id:ebi-a-GCST90018897	CD28- CD8+ T cell Absolute Count || id:ebi-a-GCST90001687	MR Egger	3	-1.05398	0.847602	0.431177	-2.71528	0.607319	0.348548	0.0661865	1.8355
ebi-a-GCST90001687	ebi-a-GCST90018897	Periodontal disease || id:ebi-a-GCST90018897	CD28- CD8+ T cell Absolute Count || id:ebi-a-GCST90001687	Weighted median	3	0.0652617	0.0600133	0.276836	-0.0523643	0.182888	1.06744	0.948983	1.20068
ebi-a-GCST90001687	ebi-a-GCST90018897	Periodontal disease || id:ebi-a-GCST90018897	CD28- CD8+ T cell Absolute Count || id:ebi-a-GCST90001687	Weighted mode	3	0.075188	0.0689308	0.389263	-0.0599164	0.210292	1.07809	0.941843	1.23404
ebi-a-GCST90001692	ebi-a-GCST90018897	Periodontal disease || id:ebi-a-GCST90018897	CD28+ CD45RA- CD8+ T cell %CD8+ T cell || id:ebi-a-GCST90001692	Inverse variance weighted (multiplicative random effects)	4	-0.05106	0.0563185	0.364603	-0.161444	0.0593243	0.950222	0.850914	1.06112
ebi-a-GCST90001692	ebi-a-GCST90018897	Periodontal disease || id:ebi-a-GCST90018897	CD28+ CD45RA- CD8+ T cell %CD8+ T cell || id:ebi-a-GCST90001692	MR Egger	4	-0.0540115	0.110488	0.673301	-0.270567	0.162544	0.947421	0.762947	1.1765
ebi-a-GCST90001692	ebi-a-GCST90018897	Periodontal disease || id:ebi-a-GCST90018897	CD28+ CD45RA- CD8+ T cell %CD8+ T cell || id:ebi-a-GCST90001692	Weighted median	4	-0.0656341	0.0420252	0.11834	-0.148004	0.0167353	0.936473	0.862428	1.01688
ebi-a-GCST90001692	ebi-a-GCST90018897	Periodontal disease || id:ebi-a-GCST90018897	CD28+ CD45RA- CD8+ T cell %CD8+ T cell || id:ebi-a-GCST90001692	Weighted mode	4	-0.104513	0.0816575	0.290583	-0.264562	0.0555359	0.900763	0.767542	1.05711
ebi-a-GCST90001696	ebi-a-GCST90018897	Periodontal disease || id:ebi-a-GCST90018897	CD45RA- CD28- CD8+ T cell %CD8+ T cell || id:ebi-a-GCST90001696	Inverse variance weighted	9	0.000935014	0.00114921	0.415865	-0.00131743	0.00318746	1.00094	0.998683	1.00319
ebi-a-GCST90001696	ebi-a-GCST90018897	Periodontal disease || id:ebi-a-GCST90018897	CD45RA- CD28- CD8+ T cell %CD8+ T cell || id:ebi-a-GCST90001696	MR Egger	9	0.00205069	0.00139928	0.1862	-0.000691907	0.00479329	1.00205	0.999308	1.0048
ebi-a-GCST90001696	ebi-a-GCST90018897	Periodontal disease || id:ebi-a-GCST90018897	CD45RA- CD28- CD8+ T cell %CD8+ T cell || id:ebi-a-GCST90001696	Weighted median	9	0.0013554	0.00149013	0.363043	-0.00156526	0.00427606	1.00136	0.998436	1.00429
ebi-a-GCST90001696	ebi-a-GCST90018897	Periodontal disease || id:ebi-a-GCST90018897	CD45RA- CD28- CD8+ T cell %CD8+ T cell || id:ebi-a-GCST90001696	Weighted mode	9	0.00134584	0.00126975	0.320126	-0.00114286	0.00383454	1.00135	0.998858	1.00384
ebi-a-GCST90001707	ebi-a-GCST90018897	Periodontal disease || id:ebi-a-GCST90018897	BAFF-R on IgD+ CD38- unswitched memory B cell || id:ebi-a-GCST90001707	Inverse variance weighted	8	0.00726214	0.0147562	0.622618	-0.02166	0.0361842	1.00729	0.978573	1.03685
ebi-a-GCST90001707	ebi-a-GCST90018897	Periodontal disease || id:ebi-a-GCST90018897	BAFF-R on IgD+ CD38- unswitched memory B cell || id:ebi-a-GCST90001707	MR Egger	8	-0.0162535	0.0286539	0.591129	-0.0724151	0.0399082	0.983878	0.930145	1.04072
ebi-a-GCST90001707	ebi-a-GCST90018897	Periodontal disease || id:ebi-a-GCST90018897	BAFF-R on IgD+ CD38- unswitched memory B cell || id:ebi-a-GCST90001707	Weighted median	8	0.00423352	0.0159634	0.790855	-0.0270548	0.0355219	1.00424	0.973308	1.03616
ebi-a-GCST90001707	ebi-a-GCST90018897	Periodontal disease || id:ebi-a-GCST90018897	BAFF-R on IgD+ CD38- unswitched memory B cell || id:ebi-a-GCST90001707	Weighted mode	8	0.00682596	0.0153953	0.670871	-0.0233489	0.0370008	1.00685	0.976922	1.03769
ebi-a-GCST90001723	ebi-a-GCST90018897	Periodontal disease || id:ebi-a-GCST90018897	CD19 on CD24+ CD27+ B cell || id:ebi-a-GCST90001723	Inverse variance weighted	2	-0.0904165	0.128246	0.480796	-0.341779	0.160946	0.913551	0.710505	1.17462
ebi-a-GCST90001748	ebi-a-GCST90018897	Periodontal disease || id:ebi-a-GCST90018897	CD20 on IgD+ CD38- B cell || id:ebi-a-GCST90001748	Inverse variance weighted (multiplicative random effects)	4	0.0906331	0.0728991	0.213769	-0.0522491	0.233515	1.09487	0.949092	1.26303
ebi-a-GCST90001748	ebi-a-GCST90018897	Periodontal disease || id:ebi-a-GCST90018897	CD20 on IgD+ CD38- B cell || id:ebi-a-GCST90001748	MR Egger	4	0.822018	0.274858	0.0959779	0.283296	1.36074	2.27509	1.3275	3.89908
ebi-a-GCST90001748	ebi-a-GCST90018897	Periodontal disease || id:ebi-a-GCST90018897	CD20 on IgD+ CD38- B cell || id:ebi-a-GCST90001748	Weighted median	4	0.0277249	0.0617397	0.653387	-0.0932849	0.148735	1.02811	0.910934	1.16037
ebi-a-GCST90001748	ebi-a-GCST90018897	Periodontal disease || id:ebi-a-GCST90018897	CD20 on IgD+ CD38- B cell || id:ebi-a-GCST90001748	Weighted mode	4	0.0149387	0.0788796	0.86188	-0.139665	0.169543	1.01505	0.869649	1.18476
ebi-a-GCST90001752	ebi-a-GCST90018897	Periodontal disease || id:ebi-a-GCST90018897	CD20 on IgD+ CD38dim B cell || id:ebi-a-GCST90001752	Inverse variance weighted	8	-0.0598586	0.0302879	0.0481185	-0.119223	-0.000494312	0.941898	0.88761	0.999506
ebi-a-GCST90001752	ebi-a-GCST90018897	Periodontal disease || id:ebi-a-GCST90018897	CD20 on IgD+ CD38dim B cell || id:ebi-a-GCST90001752	MR Egger	8	0.164384	0.207855	0.459136	-0.243012	0.571781	1.17867	0.784262	1.77142
ebi-a-GCST90001752	ebi-a-GCST90018897	Periodontal disease || id:ebi-a-GCST90018897	CD20 on IgD+ CD38dim B cell || id:ebi-a-GCST90001752	Weighted median	8	-0.068073	0.0402301	0.0906282	-0.146924	0.0107779	0.934192	0.86336	1.01084
ebi-a-GCST90001752	ebi-a-GCST90018897	Periodontal disease || id:ebi-a-GCST90018897	CD20 on IgD+ CD38dim B cell || id:ebi-a-GCST90001752	Weighted mode	8	-0.0710204	0.0429219	0.141972	-0.155147	0.0131066	0.931443	0.856289	1.01319
ebi-a-GCST90001787	ebi-a-GCST90018897	Periodontal disease || id:ebi-a-GCST90018897	CD25 on IgD- CD38- B cell || id:ebi-a-GCST90001787	Inverse variance weighted	3	0.0175331	0.0419394	0.675904	-0.0646681	0.0997343	1.01769	0.937379	1.10488
ebi-a-GCST90001787	ebi-a-GCST90018897	Periodontal disease || id:ebi-a-GCST90018897	CD25 on IgD- CD38- B cell || id:ebi-a-GCST90001787	MR Egger	3	0.114023	0.156734	0.599606	-0.193177	0.421222	1.12078	0.824336	1.52382
ebi-a-GCST90001787	ebi-a-GCST90018897	Periodontal disease || id:ebi-a-GCST90018897	CD25 on IgD- CD38- B cell || id:ebi-a-GCST90001787	Weighted median	3	0.016162	0.0437461	0.711792	-0.0695804	0.101904	1.01629	0.932785	1.10728
ebi-a-GCST90001787	ebi-a-GCST90018897	Periodontal disease || id:ebi-a-GCST90018897	CD25 on IgD- CD38- B cell || id:ebi-a-GCST90001787	Weighted mode	3	0.0179755	0.0466209	0.736963	-0.0734014	0.109352	1.01814	0.929228	1.11556
ebi-a-GCST90001816	ebi-a-GCST90018897	Periodontal disease || id:ebi-a-GCST90018897	CD38 on naive-mature B cell || id:ebi-a-GCST90001816	Inverse variance weighted	3	-0.105013	0.102066	0.303537	-0.305062	0.0950357	0.900313	0.737078	1.0997
ebi-a-GCST90001816	ebi-a-GCST90018897	Periodontal disease || id:ebi-a-GCST90018897	CD38 on naive-mature B cell || id:ebi-a-GCST90001816	MR Egger	3	-0.0703352	0.321697	0.862967	-0.700861	0.560191	0.932081	0.496158	1.75101
ebi-a-GCST90001816	ebi-a-GCST90018897	Periodontal disease || id:ebi-a-GCST90018897	CD38 on naive-mature B cell || id:ebi-a-GCST90001816	Weighted median	3	-0.0994371	0.115628	0.389805	-0.326069	0.127194	0.905347	0.721756	1.13564
ebi-a-GCST90001816	ebi-a-GCST90018897	Periodontal disease || id:ebi-a-GCST90018897	CD38 on naive-mature B cell || id:ebi-a-GCST90001816	Weighted mode	3	-0.0989906	0.129458	0.524379	-0.352728	0.154746	0.905751	0.702769	1.16736
ebi-a-GCST90001843	ebi-a-GCST90018897	Periodontal disease || id:ebi-a-GCST90018897	CD3 on Effector Memory CD4+ T cell || id:ebi-a-GCST90001843	Inverse variance weighted	2	-0.000162178	0.0385764	0.996646	-0.0757719	0.0754475	0.999838	0.927028	1.07837
ebi-a-GCST90001853	ebi-a-GCST90018897	Periodontal disease || id:ebi-a-GCST90018897	CD3 on activated CD4 regulatory T cell || id:ebi-a-GCST90001853	Inverse variance weighted	4	0.0171933	0.0309905	0.579038	-0.0435481	0.0779347	1.01734	0.957386	1.08105
ebi-a-GCST90001853	ebi-a-GCST90018897	Periodontal disease || id:ebi-a-GCST90018897	CD3 on activated CD4 regulatory T cell || id:ebi-a-GCST90001853	MR Egger	4	-0.0917348	0.0979125	0.447711	-0.283643	0.100174	0.912347	0.753035	1.10536
ebi-a-GCST90001853	ebi-a-GCST90018897	Periodontal disease || id:ebi-a-GCST90018897	CD3 on activated CD4 regulatory T cell || id:ebi-a-GCST90001853	Weighted median	4	0.00509814	0.0287768	0.859382	-0.0513044	0.0615007	1.00511	0.949989	1.06343
ebi-a-GCST90001853	ebi-a-GCST90018897	Periodontal disease || id:ebi-a-GCST90018897	CD3 on activated CD4 regulatory T cell || id:ebi-a-GCST90001853	Weighted mode	4	0.00364717	0.0292963	0.908799	-0.0537736	0.061068	1.00365	0.947647	1.06297
ebi-a-GCST90001856	ebi-a-GCST90018897	Periodontal disease || id:ebi-a-GCST90018897	CD3 on CD39+ secreting CD4 regulatory T cell || id:ebi-a-GCST90001856	Inverse variance weighted	3	-0.0240871	0.0397902	0.544945	-0.102076	0.0539017	0.976201	0.902961	1.05538
ebi-a-GCST90001856	ebi-a-GCST90018897	Periodontal disease || id:ebi-a-GCST90018897	CD3 on CD39+ secreting CD4 regulatory T cell || id:ebi-a-GCST90001856	MR Egger	3	-0.110739	0.218533	0.701411	-0.539063	0.317586	0.895173	0.583294	1.37381
ebi-a-GCST90001856	ebi-a-GCST90018897	Periodontal disease || id:ebi-a-GCST90018897	CD3 on CD39+ secreting CD4 regulatory T cell || id:ebi-a-GCST90001856	Weighted median	3	-0.0208505	0.0403023	0.60491	-0.0998431	0.058142	0.979365	0.904979	1.05987
ebi-a-GCST90001856	ebi-a-GCST90018897	Periodontal disease || id:ebi-a-GCST90018897	CD3 on CD39+ secreting CD4 regulatory T cell || id:ebi-a-GCST90001856	Weighted mode	3	-0.019909	0.0384716	0.656358	-0.0953133	0.0554953	0.980288	0.909088	1.05706
ebi-a-GCST90001887	ebi-a-GCST90018897	Periodontal disease || id:ebi-a-GCST90018897	CD28 on secreting CD4 regulatory T cell || id:ebi-a-GCST90001887	Inverse variance weighted	3	-0.0163167	0.0455052	0.719918	-0.105507	0.0728734	0.983816	0.899868	1.07559
ebi-a-GCST90001887	ebi-a-GCST90018897	Periodontal disease || id:ebi-a-GCST90018897	CD28 on secreting CD4 regulatory T cell || id:ebi-a-GCST90001887	MR Egger	3	-0.0161488	0.125479	0.918517	-0.262087	0.22979	0.983981	0.769444	1.25834
ebi-a-GCST90001887	ebi-a-GCST90018897	Periodontal disease || id:ebi-a-GCST90018897	CD28 on secreting CD4 regulatory T cell || id:ebi-a-GCST90001887	Weighted median	3	-0.0217753	0.0524717	0.678147	-0.12462	0.0810691	0.97846	0.882833	1.08445
ebi-a-GCST90001887	ebi-a-GCST90018897	Periodontal disease || id:ebi-a-GCST90018897	CD28 on secreting CD4 regulatory T cell || id:ebi-a-GCST90001887	Weighted mode	3	-0.0342716	0.0629348	0.640659	-0.157624	0.0890807	0.966309	0.854171	1.09317
ebi-a-GCST90001926	ebi-a-GCST90018897	Periodontal disease || id:ebi-a-GCST90018897	CD127 on granulocyte || id:ebi-a-GCST90001926	Inverse variance weighted	6	0.0813608	0.0403383	0.0436992	0.00229784	0.160424	1.08476	1.0023	1.17401
ebi-a-GCST90001926	ebi-a-GCST90018897	Periodontal disease || id:ebi-a-GCST90018897	CD127 on granulocyte || id:ebi-a-GCST90001926	MR Egger	6	-0.0669786	0.105141	0.558734	-0.273054	0.139097	0.935215	0.761052	1.14924
ebi-a-GCST90001926	ebi-a-GCST90018897	Periodontal disease || id:ebi-a-GCST90018897	CD127 on granulocyte || id:ebi-a-GCST90001926	Weighted median	6	0.0974982	0.045929	0.0337702	0.00747746	0.187519	1.10241	1.00751	1.20625
ebi-a-GCST90001926	ebi-a-GCST90018897	Periodontal disease || id:ebi-a-GCST90018897	CD127 on granulocyte || id:ebi-a-GCST90001926	Weighted mode	6	0.100958	0.0444188	0.0721799	0.0138969	0.188019	1.10623	1.01399	1.20686
ebi-a-GCST90001963	ebi-a-GCST90018897	Periodontal disease || id:ebi-a-GCST90018897	FSC-A on myeloid Dendritic Cell || id:ebi-a-GCST90001963	Inverse variance weighted	3	-0.193804	0.101553	0.0563377	-0.392847	0.00523864	0.823819	0.675132	1.00525
ebi-a-GCST90001963	ebi-a-GCST90018897	Periodontal disease || id:ebi-a-GCST90018897	FSC-A on myeloid Dendritic Cell || id:ebi-a-GCST90001963	MR Egger	3	0.807871	1.42268	0.67122	-1.98058	3.59632	2.24313	0.137989	36.4638
ebi-a-GCST90001963	ebi-a-GCST90018897	Periodontal disease || id:ebi-a-GCST90018897	FSC-A on myeloid Dendritic Cell || id:ebi-a-GCST90001963	Weighted median	3	-0.198152	0.0806185	0.0139752	-0.356164	-0.04014	0.820245	0.700357	0.960655
ebi-a-GCST90001963	ebi-a-GCST90018897	Periodontal disease || id:ebi-a-GCST90018897	FSC-A on myeloid Dendritic Cell || id:ebi-a-GCST90001963	Weighted mode	3	-0.195457	0.08751	0.155119	-0.366977	-0.0239379	0.822458	0.692826	0.976346
ebi-a-GCST90001965	ebi-a-GCST90018897	Periodontal disease || id:ebi-a-GCST90018897	FSC-A on monocyte || id:ebi-a-GCST90001965	Inverse variance weighted	2	-0.13577	0.243477	0.577095	-0.612985	0.341444	0.873043	0.541732	1.40698
ebi-a-GCST90002008	ebi-a-GCST90018897	Periodontal disease || id:ebi-a-GCST90018897	CCR2 on monocyte || id:ebi-a-GCST90002008	Inverse variance weighted	2	0.021731	0.0767547	0.777082	-0.128708	0.17217	1.02197	0.879231	1.18788
ebi-a-GCST90002023	ebi-a-GCST90018897	Periodontal disease || id:ebi-a-GCST90018897	CD4 on Central Memory CD4+ T cell || id:ebi-a-GCST90002023	Inverse variance weighted	3	0.0103552	0.0716439	0.885076	-0.130067	0.150777	1.01041	0.878037	1.16274
ebi-a-GCST90002023	ebi-a-GCST90018897	Periodontal disease || id:ebi-a-GCST90018897	CD4 on Central Memory CD4+ T cell || id:ebi-a-GCST90002023	MR Egger	3	0.572579	0.399284	0.387664	-0.210017	1.35517	1.77283	0.81057	3.87744
ebi-a-GCST90002023	ebi-a-GCST90018897	Periodontal disease || id:ebi-a-GCST90018897	CD4 on Central Memory CD4+ T cell || id:ebi-a-GCST90002023	Weighted median	3	0.00973044	0.0671005	0.884701	-0.121787	0.141247	1.00978	0.885337	1.15171
ebi-a-GCST90002023	ebi-a-GCST90018897	Periodontal disease || id:ebi-a-GCST90018897	CD4 on Central Memory CD4+ T cell || id:ebi-a-GCST90002023	Weighted mode	3	-0.0558407	0.0767962	0.542742	-0.206361	0.0946798	0.94569	0.813539	1.09931
ebi-a-GCST90002027	ebi-a-GCST90018897	Periodontal disease || id:ebi-a-GCST90018897	CD4 on CD45RA+ CD4+ T cell || id:ebi-a-GCST90002027	Inverse variance weighted	2	0.133034	0.0918727	0.14761	-0.0470366	0.313104	1.14229	0.954053	1.36766
ebi-a-GCST90002057	ebi-a-GCST90018897	Periodontal disease || id:ebi-a-GCST90018897	CD8 on Terminally Differentiated CD8+ T cell || id:ebi-a-GCST90002057	Inverse variance weighted	2	0.117412	0.0887237	0.185719	-0.056486	0.291311	1.12458	0.94508	1.33818
ebi-a-GCST90002063	ebi-a-GCST90018897	Periodontal disease || id:ebi-a-GCST90018897	CD4 on CD4 regulatory T cell || id:ebi-a-GCST90002063	Inverse variance weighted	2	-0.0108612	0.10872	0.920423	-0.223952	0.202229	0.989198	0.799354	1.22413
ebi-a-GCST90002070	ebi-a-GCST90018897	Periodontal disease || id:ebi-a-GCST90018897	CD4 on activated & secreting CD4 regulatory T cell || id:ebi-a-GCST90002070	Inverse variance weighted	3	-0.0367241	0.0675264	0.586546	-0.169076	0.0956277	0.963942	0.844445	1.10035
ebi-a-GCST90002070	ebi-a-GCST90018897	Periodontal disease || id:ebi-a-GCST90018897	CD4 on activated & secreting CD4 regulatory T cell || id:ebi-a-GCST90002070	MR Egger	3	0.635917	0.594135	0.478384	-0.528587	1.80042	1.88875	0.589437	6.0522
ebi-a-GCST90002070	ebi-a-GCST90018897	Periodontal disease || id:ebi-a-GCST90018897	CD4 on activated & secreting CD4 regulatory T cell || id:ebi-a-GCST90002070	Weighted median	3	-0.0698839	0.061351	0.254669	-0.190132	0.0503641	0.932502	0.82685	1.05165
ebi-a-GCST90002070	ebi-a-GCST90018897	Periodontal disease || id:ebi-a-GCST90018897	CD4 on activated & secreting CD4 regulatory T cell || id:ebi-a-GCST90002070	Weighted mode	3	-0.0718931	0.0653634	0.386075	-0.200005	0.0562192	0.93063	0.818726	1.05783
ebi-a-GCST90002117	ebi-a-GCST90018897	Periodontal disease || id:ebi-a-GCST90018897	HLA DR on HLA DR+ Natural Killer || id:ebi-a-GCST90002117	Inverse variance weighted	5	-0.0483516	0.028294	0.0874691	-0.103808	0.00710456	0.952799	0.901399	1.00713
ebi-a-GCST90002117	ebi-a-GCST90018897	Periodontal disease || id:ebi-a-GCST90018897	HLA DR on HLA DR+ Natural Killer || id:ebi-a-GCST90002117	MR Egger	5	-0.0584739	0.0990496	0.596476	-0.252611	0.135663	0.943203	0.77677	1.1453
ebi-a-GCST90002117	ebi-a-GCST90018897	Periodontal disease || id:ebi-a-GCST90018897	HLA DR on HLA DR+ Natural Killer || id:ebi-a-GCST90002117	Weighted median	5	-0.0343053	0.0323989	0.289672	-0.0978072	0.0291965	0.966276	0.906824	1.02963
ebi-a-GCST90002117	ebi-a-GCST90018897	Periodontal disease || id:ebi-a-GCST90018897	HLA DR on HLA DR+ Natural Killer || id:ebi-a-GCST90002117	Weighted mode	5	-0.0319345	0.0321362	0.376604	-0.0949213	0.0310524	0.96857	0.909444	1.03154
ebi-a-GCST90001399	ebi-a-GCST90018897	Periodontal disease || id:ebi-a-GCST90018897	IgD- CD27- B cell %B cell || id:ebi-a-GCST90001399	Inverse variance weighted	3	-0.0681727	0.0341582	0.0459566	-0.135123	-0.00122258	0.934099	0.873609	0.998778
ebi-a-GCST90001399	ebi-a-GCST90018897	Periodontal disease || id:ebi-a-GCST90018897	IgD- CD27- B cell %B cell || id:ebi-a-GCST90001399	MR Egger	3	-0.0313491	0.106878	0.818363	-0.24083	0.178132	0.969137	0.785975	1.19498
ebi-a-GCST90001399	ebi-a-GCST90018897	Periodontal disease || id:ebi-a-GCST90018897	IgD- CD27- B cell %B cell || id:ebi-a-GCST90001399	Weighted median	3	-0.0635593	0.0348112	0.0678761	-0.131789	0.00467066	0.938418	0.876526	1.00468
ebi-a-GCST90001399	ebi-a-GCST90018897	Periodontal disease || id:ebi-a-GCST90018897	IgD- CD27- B cell %B cell || id:ebi-a-GCST90001399	Weighted mode	3	-0.060209	0.0328703	0.208463	-0.124635	0.00421673	0.941568	0.882819	1.00423
ebi-a-GCST90001401	ebi-a-GCST90018897	Periodontal disease || id:ebi-a-GCST90018897	IgD- CD27- B cell Absolute Count || id:ebi-a-GCST90001401	Inverse variance weighted	2	-0.0952752	0.045098	0.0346329	-0.183667	-0.00688309	0.909123	0.832213	0.993141
ebi-a-GCST90001434	ebi-a-GCST90018897	Periodontal disease || id:ebi-a-GCST90018897	Switched memory B cell %lymphocyte || id:ebi-a-GCST90001434	Inverse variance weighted	3	-0.0673227	0.0581995	0.247371	-0.181394	0.0467482	0.934893	0.834107	1.04786
ebi-a-GCST90001434	ebi-a-GCST90018897	Periodontal disease || id:ebi-a-GCST90018897	Switched memory B cell %lymphocyte || id:ebi-a-GCST90001434	MR Egger	3	0.402222	1.69285	0.851492	-2.91575	3.7202	1.49514	0.0541632	41.2726
ebi-a-GCST90001434	ebi-a-GCST90018897	Periodontal disease || id:ebi-a-GCST90018897	Switched memory B cell %lymphocyte || id:ebi-a-GCST90001434	Weighted median	3	-0.0586121	0.0686253	0.393056	-0.193118	0.0758935	0.943072	0.824385	1.07885
ebi-a-GCST90001434	ebi-a-GCST90018897	Periodontal disease || id:ebi-a-GCST90018897	Switched memory B cell %lymphocyte || id:ebi-a-GCST90001434	Weighted mode	3	-0.0519395	0.078914	0.578056	-0.206611	0.102732	0.949386	0.813336	1.10819
ebi-a-GCST90001439	ebi-a-GCST90018897	Periodontal disease || id:ebi-a-GCST90018897	IgD+ CD24+ B cell %lymphocyte || id:ebi-a-GCST90001439	Inverse variance weighted	2	-0.0138866	0.10237	0.892097	-0.214532	0.186759	0.986209	0.806919	1.20534
ebi-a-GCST90001496	ebi-a-GCST90018897	Periodontal disease || id:ebi-a-GCST90018897	CD39+ secreting CD4 regulatory T cell %secreting CD4 regulatory T cell || id:ebi-a-GCST90001496	Inverse variance weighted	8	-0.0381429	0.0120179	0.00150438	-0.061698	-0.0145878	0.962575	0.940167	0.985518
ebi-a-GCST90001496	ebi-a-GCST90018897	Periodontal disease || id:ebi-a-GCST90018897	CD39+ secreting CD4 regulatory T cell %secreting CD4 regulatory T cell || id:ebi-a-GCST90001496	MR Egger	8	-0.0786051	0.0317685	0.0481756	-0.140871	-0.0163388	0.924405	0.868601	0.983794
ebi-a-GCST90001496	ebi-a-GCST90018897	Periodontal disease || id:ebi-a-GCST90018897	CD39+ secreting CD4 regulatory T cell %secreting CD4 regulatory T cell || id:ebi-a-GCST90001496	Weighted median	8	-0.0422058	0.0131545	0.00133439	-0.0679885	-0.0164231	0.958672	0.934271	0.983711
ebi-a-GCST90001496	ebi-a-GCST90018897	Periodontal disease || id:ebi-a-GCST90018897	CD39+ secreting CD4 regulatory T cell %secreting CD4 regulatory T cell || id:ebi-a-GCST90001496	Weighted mode	8	-0.0406209	0.01285	0.0159024	-0.0658069	-0.015435	0.960193	0.936312	0.984684
ebi-a-GCST90001547	ebi-a-GCST90018897	Periodontal disease || id:ebi-a-GCST90018897	Terminally Differentiated CD4+ T cell %T cell || id:ebi-a-GCST90001547	Inverse variance weighted	6	0.0376713	0.0513617	0.463283	-0.0629976	0.13834	1.03839	0.938946	1.14837
ebi-a-GCST90001547	ebi-a-GCST90018897	Periodontal disease || id:ebi-a-GCST90018897	Terminally Differentiated CD4+ T cell %T cell || id:ebi-a-GCST90001547	MR Egger	6	0.149589	0.160831	0.404967	-0.165639	0.464817	1.16136	0.847352	1.59172
ebi-a-GCST90001547	ebi-a-GCST90018897	Periodontal disease || id:ebi-a-GCST90018897	Terminally Differentiated CD4+ T cell %T cell || id:ebi-a-GCST90001547	Weighted median	6	0.0201453	0.0546366	0.712341	-0.0869424	0.127233	1.02035	0.91673	1.13568
ebi-a-GCST90001547	ebi-a-GCST90018897	Periodontal disease || id:ebi-a-GCST90018897	Terminally Differentiated CD4+ T cell %T cell || id:ebi-a-GCST90001547	Weighted mode	6	0.130266	0.0832468	0.178398	-0.0328979	0.293429	1.13913	0.967637	1.34102
ebi-a-GCST90001598	ebi-a-GCST90018897	Periodontal disease || id:ebi-a-GCST90018897	CD4-CD8- T cell Absolute Count || id:ebi-a-GCST90001598	Inverse variance weighted	2	-0.0370057	0.0942571	0.694612	-0.22175	0.147738	0.963671	0.801116	1.15921
ebi-a-GCST90001659	ebi-a-GCST90018897	Periodontal disease || id:ebi-a-GCST90018897	CD39+ CD4+ T cell %CD4+ T cell || id:ebi-a-GCST90001659	Inverse variance weighted	7	-0.0375782	0.0123776	0.00239741	-0.0618383	-0.0133182	0.963119	0.940035	0.98677
ebi-a-GCST90001659	ebi-a-GCST90018897	Periodontal disease || id:ebi-a-GCST90018897	CD39+ CD4+ T cell %CD4+ T cell || id:ebi-a-GCST90001659	MR Egger	7	-0.0419129	0.0211883	0.10483	-0.0834419	-0.000383894	0.958953	0.919945	0.999616
ebi-a-GCST90001659	ebi-a-GCST90018897	Periodontal disease || id:ebi-a-GCST90018897	CD39+ CD4+ T cell %CD4+ T cell || id:ebi-a-GCST90001659	Weighted median	7	-0.0417236	0.0129855	0.00131318	-0.0671753	-0.016272	0.959135	0.935031	0.98386
ebi-a-GCST90001659	ebi-a-GCST90018897	Periodontal disease || id:ebi-a-GCST90018897	CD39+ CD4+ T cell %CD4+ T cell || id:ebi-a-GCST90001659	Weighted mode	7	-0.0414088	0.0148332	0.0315098	-0.070482	-0.0123357	0.959437	0.931945	0.98774
ebi-a-GCST90001681	ebi-a-GCST90018897	Periodontal disease || id:ebi-a-GCST90018897	CD25++ CD8+ T cell Absolute Count || id:ebi-a-GCST90001681	Inverse variance weighted	3	-0.0462645	0.0483252	0.338387	-0.140982	0.0484529	0.954789	0.868505	1.04965
ebi-a-GCST90001681	ebi-a-GCST90018897	Periodontal disease || id:ebi-a-GCST90018897	CD25++ CD8+ T cell Absolute Count || id:ebi-a-GCST90001681	MR Egger	3	-0.0138297	0.114371	0.923392	-0.237997	0.210338	0.986266	0.788205	1.23409
ebi-a-GCST90001681	ebi-a-GCST90018897	Periodontal disease || id:ebi-a-GCST90018897	CD25++ CD8+ T cell Absolute Count || id:ebi-a-GCST90001681	Weighted median	3	-0.056817	0.0543757	0.296071	-0.163393	0.0497595	0.944767	0.849257	1.05102
ebi-a-GCST90001681	ebi-a-GCST90018897	Periodontal disease || id:ebi-a-GCST90018897	CD25++ CD8+ T cell Absolute Count || id:ebi-a-GCST90001681	Weighted mode	3	-0.0583323	0.0630357	0.452457	-0.181882	0.0652176	0.943336	0.8337	1.06739
ebi-a-GCST90001724	ebi-a-GCST90018897	Periodontal disease || id:ebi-a-GCST90018897	CD19 on IgD+ CD24+ B cell || id:ebi-a-GCST90001724	Inverse variance weighted	3	-0.0627329	0.11349	0.580426	-0.285173	0.159707	0.939194	0.751884	1.17317
ebi-a-GCST90001724	ebi-a-GCST90018897	Periodontal disease || id:ebi-a-GCST90018897	CD19 on IgD+ CD24+ B cell || id:ebi-a-GCST90001724	MR Egger	3	-0.0787832	0.242961	0.800378	-0.554986	0.39742	0.92424	0.57408	1.48798
ebi-a-GCST90001724	ebi-a-GCST90018897	Periodontal disease || id:ebi-a-GCST90018897	CD19 on IgD+ CD24+ B cell || id:ebi-a-GCST90001724	Weighted median	3	-0.0459123	0.131582	0.727146	-0.303814	0.211989	0.955126	0.737998	1.23613
ebi-a-GCST90001724	ebi-a-GCST90018897	Periodontal disease || id:ebi-a-GCST90018897	CD19 on IgD+ CD24+ B cell || id:ebi-a-GCST90001724	Weighted mode	3	-0.0371822	0.1432	0.819417	-0.317855	0.243491	0.963501	0.727708	1.27569
ebi-a-GCST90001737	ebi-a-GCST90018897	Periodontal disease || id:ebi-a-GCST90018897	CD19 on naive-mature B cell || id:ebi-a-GCST90001737	Inverse variance weighted	2	0.136493	0.226377	0.546544	-0.307206	0.580193	1.14625	0.735499	1.78638
ebi-a-GCST90001738	ebi-a-GCST90018897	Periodontal disease || id:ebi-a-GCST90018897	CD19 on unswitched memory B cell || id:ebi-a-GCST90001738	Inverse variance weighted	3	-0.0550833	0.15737	0.726321	-0.363529	0.253363	0.946406	0.695218	1.28835
ebi-a-GCST90001738	ebi-a-GCST90018897	Periodontal disease || id:ebi-a-GCST90018897	CD19 on unswitched memory B cell || id:ebi-a-GCST90001738	MR Egger	3	-1.6487	2.81601	0.662801	-7.16808	3.87068	0.192299	0.000770798	47.9749
ebi-a-GCST90001738	ebi-a-GCST90018897	Periodontal disease || id:ebi-a-GCST90018897	CD19 on unswitched memory B cell || id:ebi-a-GCST90001738	Weighted median	3	0.0226678	0.179495	0.899505	-0.329142	0.374477	1.02293	0.719541	1.45423
ebi-a-GCST90001738	ebi-a-GCST90018897	Periodontal disease || id:ebi-a-GCST90018897	CD19 on unswitched memory B cell || id:ebi-a-GCST90001738	Weighted mode	3	0.0355166	0.23596	0.894164	-0.426966	0.497999	1.03615	0.652486	1.64543
ebi-a-GCST90001745	ebi-a-GCST90018897	Periodontal disease || id:ebi-a-GCST90018897	CD20 on CD24+ CD27+ B cell || id:ebi-a-GCST90001745	Inverse variance weighted	6	0.0340821	0.0456443	0.455252	-0.0553808	0.123545	1.03467	0.946125	1.1315
ebi-a-GCST90001745	ebi-a-GCST90018897	Periodontal disease || id:ebi-a-GCST90018897	CD20 on CD24+ CD27+ B cell || id:ebi-a-GCST90001745	MR Egger	6	0.362194	0.261602	0.238424	-0.150546	0.874934	1.43648	0.860238	2.39872
ebi-a-GCST90001745	ebi-a-GCST90018897	Periodontal disease || id:ebi-a-GCST90018897	CD20 on CD24+ CD27+ B cell || id:ebi-a-GCST90001745	Weighted median	6	-0.011957	0.0468501	0.798554	-0.103783	0.0798692	0.988114	0.901421	1.08315
ebi-a-GCST90001745	ebi-a-GCST90018897	Periodontal disease || id:ebi-a-GCST90018897	CD20 on CD24+ CD27+ B cell || id:ebi-a-GCST90001745	Weighted mode	6	-0.0186959	0.0525843	0.736692	-0.121761	0.0843694	0.981478	0.88536	1.08803
ebi-a-GCST90001758	ebi-a-GCST90018897	Periodontal disease || id:ebi-a-GCST90018897	CD20 on memory B cell || id:ebi-a-GCST90001758	Inverse variance weighted	6	0.0712694	0.0451499	0.11445	-0.0172245	0.159763	1.07387	0.982923	1.17323
ebi-a-GCST90001758	ebi-a-GCST90018897	Periodontal disease || id:ebi-a-GCST90018897	CD20 on memory B cell || id:ebi-a-GCST90001758	MR Egger	6	0.300179	0.294915	0.366306	-0.277854	0.878213	1.3501	0.757407	2.40659
ebi-a-GCST90001758	ebi-a-GCST90018897	Periodontal disease || id:ebi-a-GCST90018897	CD20 on memory B cell || id:ebi-a-GCST90001758	Weighted median	6	0.0174558	0.0447697	0.696609	-0.0702928	0.105204	1.01761	0.932121	1.11094
ebi-a-GCST90001758	ebi-a-GCST90018897	Periodontal disease || id:ebi-a-GCST90018897	CD20 on memory B cell || id:ebi-a-GCST90001758	Weighted mode	6	0.0136268	0.0483664	0.789431	-0.0811714	0.108425	1.01372	0.922036	1.11452
ebi-a-GCST90001792	ebi-a-GCST90018897	Periodontal disease || id:ebi-a-GCST90018897	CD25 on unswitched memory B cell || id:ebi-a-GCST90001792	Inverse variance weighted	4	0.0241512	0.0388055	0.533702	-0.0519075	0.10021	1.02445	0.949417	1.1054
ebi-a-GCST90001792	ebi-a-GCST90018897	Periodontal disease || id:ebi-a-GCST90018897	CD25 on unswitched memory B cell || id:ebi-a-GCST90001792	MR Egger	4	-0.0248556	0.117042	0.8515	-0.254258	0.204547	0.975451	0.775492	1.22697
ebi-a-GCST90001792	ebi-a-GCST90018897	Periodontal disease || id:ebi-a-GCST90018897	CD25 on unswitched memory B cell || id:ebi-a-GCST90001792	Weighted median	4	0.0259537	0.0342348	0.448385	-0.0411465	0.093054	1.02629	0.959689	1.09752
ebi-a-GCST90001792	ebi-a-GCST90018897	Periodontal disease || id:ebi-a-GCST90018897	CD25 on unswitched memory B cell || id:ebi-a-GCST90001792	Weighted mode	4	0.0188376	0.0362012	0.638776	-0.0521167	0.0897919	1.01902	0.949218	1.09395
ebi-a-GCST90001801	ebi-a-GCST90018897	Periodontal disease || id:ebi-a-GCST90018897	CD27 on IgD+ CD38- unswitched memory B cell || id:ebi-a-GCST90001801	Inverse variance weighted	5	0.0512322	0.0238242	0.0315215	0.00453676	0.0979277	1.05257	1.00455	1.10288
ebi-a-GCST90001801	ebi-a-GCST90018897	Periodontal disease || id:ebi-a-GCST90018897	CD27 on IgD+ CD38- unswitched memory B cell || id:ebi-a-GCST90001801	MR Egger	5	-0.0322686	0.115683	0.798414	-0.259007	0.19447	0.968246	0.771818	1.21467
ebi-a-GCST90001801	ebi-a-GCST90018897	Periodontal disease || id:ebi-a-GCST90018897	CD27 on IgD+ CD38- unswitched memory B cell || id:ebi-a-GCST90001801	Weighted median	5	0.0486863	0.023982	0.0423442	0.00168165	0.095691	1.04989	1.00168	1.10042
ebi-a-GCST90001801	ebi-a-GCST90018897	Periodontal disease || id:ebi-a-GCST90018897	CD27 on IgD+ CD38- unswitched memory B cell || id:ebi-a-GCST90001801	Weighted mode	5	0.0393366	0.0258027	0.202063	-0.0112367	0.0899098	1.04012	0.988826	1.09408
ebi-a-GCST90001823	ebi-a-GCST90018897	Periodontal disease || id:ebi-a-GCST90018897	IgD on IgD+ CD38- unswitched memory B cell || id:ebi-a-GCST90001823	Inverse variance weighted	2	-0.108402	0.0640227	0.0904209	-0.233887	0.0170824	0.897267	0.791452	1.01723
ebi-a-GCST90001842	ebi-a-GCST90018897	Periodontal disease || id:ebi-a-GCST90018897	CD3 on Naive CD4+ T cell || id:ebi-a-GCST90001842	Inverse variance weighted	5	-0.00528449	0.027976	0.850176	-0.0601175	0.0495485	0.994729	0.941654	1.0508
ebi-a-GCST90001842	ebi-a-GCST90018897	Periodontal disease || id:ebi-a-GCST90018897	CD3 on Naive CD4+ T cell || id:ebi-a-GCST90001842	MR Egger	5	-0.0363725	0.055129	0.55653	-0.144425	0.0716803	0.964281	0.86552	1.07431
ebi-a-GCST90001842	ebi-a-GCST90018897	Periodontal disease || id:ebi-a-GCST90018897	CD3 on Naive CD4+ T cell || id:ebi-a-GCST90001842	Weighted median	5	-0.00137891	0.0303134	0.963718	-0.0607932	0.0580354	0.998622	0.941018	1.05975
ebi-a-GCST90001842	ebi-a-GCST90018897	Periodontal disease || id:ebi-a-GCST90018897	CD3 on Naive CD4+ T cell || id:ebi-a-GCST90001842	Weighted mode	5	-0.0188256	0.0301741	0.566511	-0.0779668	0.0403157	0.981351	0.924995	1.04114
ebi-a-GCST90001945	ebi-a-GCST90018897	Periodontal disease || id:ebi-a-GCST90018897	CD123 on CD62L+ plasmacytoid Dendritic Cell || id:ebi-a-GCST90001945	Inverse variance weighted	2	0.0218774	0.0400818	0.585191	-0.0566829	0.100438	1.02212	0.944894	1.10565
ebi-a-GCST90001954	ebi-a-GCST90018897	Periodontal disease || id:ebi-a-GCST90018897	CD33 on basophil || id:ebi-a-GCST90001954	Inverse variance weighted	6	0.0107311	0.0136773	0.432693	-0.0160764	0.0375386	1.01079	0.984052	1.03825
ebi-a-GCST90001954	ebi-a-GCST90018897	Periodontal disease || id:ebi-a-GCST90018897	CD33 on basophil || id:ebi-a-GCST90001954	MR Egger	6	0.0215683	0.0366596	0.587919	-0.0502845	0.0934212	1.0218	0.950959	1.09792
ebi-a-GCST90001954	ebi-a-GCST90018897	Periodontal disease || id:ebi-a-GCST90018897	CD33 on basophil || id:ebi-a-GCST90001954	Weighted median	6	0.00978444	0.013916	0.48199	-0.017491	0.0370598	1.00983	0.982661	1.03776
ebi-a-GCST90001954	ebi-a-GCST90018897	Periodontal disease || id:ebi-a-GCST90018897	CD33 on basophil || id:ebi-a-GCST90001954	Weighted mode	6	0.00932753	0.0131354	0.509375	-0.0164178	0.0350729	1.00937	0.983716	1.0357
ebi-a-GCST90001961	ebi-a-GCST90018897	Periodontal disease || id:ebi-a-GCST90018897	CD25 on CD39+ CD4+ T cell || id:ebi-a-GCST90001961	Inverse variance weighted	6	0.0565742	0.0194887	0.00369693	0.0183764	0.094772	1.05821	1.01855	1.09941
ebi-a-GCST90001961	ebi-a-GCST90018897	Periodontal disease || id:ebi-a-GCST90018897	CD25 on CD39+ CD4+ T cell || id:ebi-a-GCST90001961	MR Egger	6	0.294563	0.124763	0.0775792	0.0500284	0.539098	1.34254	1.0513	1.71446
ebi-a-GCST90001961	ebi-a-GCST90018897	Periodontal disease || id:ebi-a-GCST90018897	CD25 on CD39+ CD4+ T cell || id:ebi-a-GCST90001961	Weighted median	6	0.0608693	0.019363	0.00166893	0.0229178	0.0988209	1.06276	1.02318	1.10387
ebi-a-GCST90001961	ebi-a-GCST90018897	Periodontal disease || id:ebi-a-GCST90018897	CD25 on CD39+ CD4+ T cell || id:ebi-a-GCST90001961	Weighted mode	6	0.0615796	0.0190375	0.0230862	0.0242661	0.098893	1.06352	1.02456	1.10395
ebi-a-GCST90001966	ebi-a-GCST90018897	Periodontal disease || id:ebi-a-GCST90018897	FSC-A on granulocyte || id:ebi-a-GCST90001966	Inverse variance weighted	2	0.059913	0.0359391	0.0955003	-0.0105276	0.130354	1.06174	0.989528	1.13923
ebi-a-GCST90001987	ebi-a-GCST90018897	Periodontal disease || id:ebi-a-GCST90018897	CD64 on CD14+ CD16- monocyte || id:ebi-a-GCST90001987	Inverse variance weighted	5	-0.0538802	0.0264968	0.0420058	-0.105814	-0.00194653	0.947546	0.899592	0.998055
ebi-a-GCST90001987	ebi-a-GCST90018897	Periodontal disease || id:ebi-a-GCST90018897	CD64 on CD14+ CD16- monocyte || id:ebi-a-GCST90001987	MR Egger	5	-0.0176838	0.112838	0.88542	-0.238847	0.20348	0.982472	0.787535	1.22566
ebi-a-GCST90001987	ebi-a-GCST90018897	Periodontal disease || id:ebi-a-GCST90018897	CD64 on CD14+ CD16- monocyte || id:ebi-a-GCST90001987	Weighted median	5	-0.0532693	0.0309657	0.0853836	-0.113962	0.00742344	0.948125	0.892292	1.00745
ebi-a-GCST90001987	ebi-a-GCST90018897	Periodontal disease || id:ebi-a-GCST90018897	CD64 on CD14+ CD16- monocyte || id:ebi-a-GCST90001987	Weighted mode	5	-0.0533882	0.0308792	0.158879	-0.113911	0.00713492	0.948012	0.892337	1.00716
ebi-a-GCST90002009	ebi-a-GCST90018897	Periodontal disease || id:ebi-a-GCST90018897	HLA DR on CD14- CD16- || id:ebi-a-GCST90002009	Inverse variance weighted	5	-0.0336786	0.0225035	0.1345	-0.0777854	0.0104283	0.966882	0.925163	1.01048
ebi-a-GCST90002009	ebi-a-GCST90018897	Periodontal disease || id:ebi-a-GCST90018897	HLA DR on CD14- CD16- || id:ebi-a-GCST90002009	MR Egger	5	0.0404229	0.0409682	0.396544	-0.0398749	0.120721	1.04125	0.96091	1.12831
ebi-a-GCST90002009	ebi-a-GCST90018897	Periodontal disease || id:ebi-a-GCST90018897	HLA DR on CD14- CD16- || id:ebi-a-GCST90002009	Weighted median	5	-0.0219023	0.0186724	0.240807	-0.0585003	0.0146957	0.978336	0.943178	1.0148
ebi-a-GCST90002009	ebi-a-GCST90018897	Periodontal disease || id:ebi-a-GCST90018897	HLA DR on CD14- CD16- || id:ebi-a-GCST90002009	Weighted mode	5	-0.0268302	0.0183121	0.216742	-0.0627219	0.00906143	0.973527	0.939205	1.0091
ebi-a-GCST90002012	ebi-a-GCST90018897	Periodontal disease || id:ebi-a-GCST90018897	CX3CR1 on CD14- CD16+ monocyte || id:ebi-a-GCST90002012	Inverse variance weighted	2	0.0752251	0.0724073	0.298844	-0.0666933	0.217143	1.07813	0.935482	1.24252
ebi-a-GCST90002056	ebi-a-GCST90018897	Periodontal disease || id:ebi-a-GCST90018897	CD8 on Effector Memory CD8+ T cell || id:ebi-a-GCST90002056	Inverse variance weighted	4	0.0545165	0.038854	0.160584	-0.0216375	0.13067	1.05603	0.978595	1.13959
ebi-a-GCST90002056	ebi-a-GCST90018897	Periodontal disease || id:ebi-a-GCST90018897	CD8 on Effector Memory CD8+ T cell || id:ebi-a-GCST90002056	MR Egger	4	-0.0274049	0.175937	0.890519	-0.372241	0.317431	0.972967	0.689188	1.37359
ebi-a-GCST90002056	ebi-a-GCST90018897	Periodontal disease || id:ebi-a-GCST90018897	CD8 on Effector Memory CD8+ T cell || id:ebi-a-GCST90002056	Weighted median	4	0.0471664	0.0459425	0.30459	-0.0428809	0.137214	1.0483	0.958025	1.14707
ebi-a-GCST90002056	ebi-a-GCST90018897	Periodontal disease || id:ebi-a-GCST90018897	CD8 on Effector Memory CD8+ T cell || id:ebi-a-GCST90002056	Weighted mode	4	0.0683066	0.0533286	0.290285	-0.0362174	0.172831	1.07069	0.964431	1.18866
ebi-a-GCST90002081	ebi-a-GCST90018897	Periodontal disease || id:ebi-a-GCST90018897	SSC-A on CD4+ T cell || id:ebi-a-GCST90002081	Inverse variance weighted	4	0.0173075	0.0713126	0.808238	-0.122465	0.15708	1.01746	0.884737	1.17009
ebi-a-GCST90002081	ebi-a-GCST90018897	Periodontal disease || id:ebi-a-GCST90018897	SSC-A on CD4+ T cell || id:ebi-a-GCST90002081	MR Egger	4	-1.91397	0.9772	0.189253	-3.82928	0.00134602	0.147494	0.0217253	1.00135
ebi-a-GCST90002081	ebi-a-GCST90018897	Periodontal disease || id:ebi-a-GCST90018897	SSC-A on CD4+ T cell || id:ebi-a-GCST90002081	Weighted median	4	0.0270273	0.0599027	0.651855	-0.090382	0.144437	1.0274	0.913582	1.15539
ebi-a-GCST90002081	ebi-a-GCST90018897	Periodontal disease || id:ebi-a-GCST90018897	SSC-A on CD4+ T cell || id:ebi-a-GCST90002081	Weighted mode	4	-0.0941635	0.0658514	0.248091	-0.223232	0.0349053	0.910134	0.799929	1.03552
ebi-a-GCST90002106	ebi-a-GCST90018897	Periodontal disease || id:ebi-a-GCST90018897	HLA DR on Dendritic Cell || id:ebi-a-GCST90002106	Inverse variance weighted (multiplicative random effects)	7	-0.00278463	0.0247241	0.910326	-0.0512439	0.0456747	0.997219	0.950047	1.04673
ebi-a-GCST90002106	ebi-a-GCST90018897	Periodontal disease || id:ebi-a-GCST90018897	HLA DR on Dendritic Cell || id:ebi-a-GCST90002106	MR Egger	7	-0.0381719	0.0447155	0.432278	-0.125814	0.0494705	0.962547	0.881779	1.05071
ebi-a-GCST90002106	ebi-a-GCST90018897	Periodontal disease || id:ebi-a-GCST90018897	HLA DR on Dendritic Cell || id:ebi-a-GCST90002106	Weighted median	7	-0.00261473	0.0148707	0.860427	-0.0317614	0.0265319	0.997389	0.968738	1.02689
ebi-a-GCST90002106	ebi-a-GCST90018897	Periodontal disease || id:ebi-a-GCST90018897	HLA DR on Dendritic Cell || id:ebi-a-GCST90002106	Weighted mode	7	-0.00435823	0.0133939	0.755935	-0.0306104	0.0218939	0.995651	0.969853	1.02214
ebi-a-GCST90001398	ebi-a-GCST90018897	Periodontal disease || id:ebi-a-GCST90018897	Unswitched memory B cell Absolute Count || id:ebi-a-GCST90001398	Inverse variance weighted	2	0.122362	0.0478859	0.01061	0.0285059	0.216219	1.13016	1.02892	1.24137
ebi-a-GCST90001489	ebi-a-GCST90018897	Periodontal disease || id:ebi-a-GCST90018897	CD39+ activated CD4 regulatory T cell Absolute Count || id:ebi-a-GCST90001489	Inverse variance weighted	5	0.0028888	0.0297727	0.922704	-0.0554657	0.0612433	1.00289	0.946044	1.06316
ebi-a-GCST90001489	ebi-a-GCST90018897	Periodontal disease || id:ebi-a-GCST90018897	CD39+ activated CD4 regulatory T cell Absolute Count || id:ebi-a-GCST90001489	MR Egger	5	0.00516321	0.109488	0.965351	-0.209433	0.219759	1.00518	0.811044	1.24578
ebi-a-GCST90001489	ebi-a-GCST90018897	Periodontal disease || id:ebi-a-GCST90018897	CD39+ activated CD4 regulatory T cell Absolute Count || id:ebi-a-GCST90001489	Weighted median	5	-0.0011456	0.0365041	0.974964	-0.0726936	0.0704024	0.998855	0.929886	1.07294
ebi-a-GCST90001489	ebi-a-GCST90018897	Periodontal disease || id:ebi-a-GCST90018897	CD39+ activated CD4 regulatory T cell Absolute Count || id:ebi-a-GCST90001489	Weighted mode	5	-0.00435673	0.0413446	0.92115	-0.0853921	0.0766787	0.995653	0.918152	1.0797
ebi-a-GCST90001492	ebi-a-GCST90018897	Periodontal disease || id:ebi-a-GCST90018897	Secreting CD4 regulatory T cell Absolute Count || id:ebi-a-GCST90001492	Inverse variance weighted (multiplicative random effects)	4	-0.0577379	0.0704135	0.412225	-0.195748	0.0802725	0.943897	0.822219	1.08358
ebi-a-GCST90001492	ebi-a-GCST90018897	Periodontal disease || id:ebi-a-GCST90018897	Secreting CD4 regulatory T cell Absolute Count || id:ebi-a-GCST90001492	MR Egger	4	-0.0973994	0.14921	0.580914	-0.389851	0.195052	0.907194	0.677158	1.21537
ebi-a-GCST90001492	ebi-a-GCST90018897	Periodontal disease || id:ebi-a-GCST90018897	Secreting CD4 regulatory T cell Absolute Count || id:ebi-a-GCST90001492	Weighted median	4	-0.076768	0.0617459	0.213761	-0.19779	0.0442539	0.926105	0.820542	1.04525
ebi-a-GCST90001492	ebi-a-GCST90018897	Periodontal disease || id:ebi-a-GCST90018897	Secreting CD4 regulatory T cell Absolute Count || id:ebi-a-GCST90001492	Weighted mode	4	-0.161837	0.114535	0.252539	-0.386326	0.0626517	0.85058	0.679549	1.06466
ebi-a-GCST90001530	ebi-a-GCST90018897	Periodontal disease || id:ebi-a-GCST90018897	Monocytic Myeloid-Derived Suppressor Cells Absolute Count || id:ebi-a-GCST90001530	Inverse variance weighted	4	0.0439886	0.0312283	0.158949	-0.0172188	0.105196	1.04497	0.982929	1.11093
ebi-a-GCST90001530	ebi-a-GCST90018897	Periodontal disease || id:ebi-a-GCST90018897	Monocytic Myeloid-Derived Suppressor Cells Absolute Count || id:ebi-a-GCST90001530	MR Egger	4	-0.0362324	0.156169	0.83811	-0.342323	0.269858	0.964416	0.710119	1.30978
ebi-a-GCST90001530	ebi-a-GCST90018897	Periodontal disease || id:ebi-a-GCST90018897	Monocytic Myeloid-Derived Suppressor Cells Absolute Count || id:ebi-a-GCST90001530	Weighted median	4	0.0614587	0.0259673	0.0179439	0.0105628	0.112355	1.06339	1.01062	1.11891
ebi-a-GCST90001530	ebi-a-GCST90018897	Periodontal disease || id:ebi-a-GCST90018897	Monocytic Myeloid-Derived Suppressor Cells Absolute Count || id:ebi-a-GCST90001530	Weighted mode	4	0.0780362	0.0314926	0.0894343	0.0163107	0.139762	1.08116	1.01644	1.15
ebi-a-GCST90001531	ebi-a-GCST90018897	Periodontal disease || id:ebi-a-GCST90018897	CD33dim HLA DR- Absolute Count || id:ebi-a-GCST90001531	Inverse variance weighted	3	0.0244521	0.0560022	0.662381	-0.0853122	0.134216	1.02475	0.918226	1.14364
ebi-a-GCST90001531	ebi-a-GCST90018897	Periodontal disease || id:ebi-a-GCST90018897	CD33dim HLA DR- Absolute Count || id:ebi-a-GCST90001531	MR Egger	3	-0.0505519	0.0828585	0.651252	-0.212955	0.111851	0.950705	0.808193	1.11835
ebi-a-GCST90001531	ebi-a-GCST90018897	Periodontal disease || id:ebi-a-GCST90018897	CD33dim HLA DR- Absolute Count || id:ebi-a-GCST90001531	Weighted median	3	-0.0109317	0.0400884	0.785092	-0.0895049	0.0676416	0.989128	0.914384	1.06998
ebi-a-GCST90001531	ebi-a-GCST90018897	Periodontal disease || id:ebi-a-GCST90018897	CD33dim HLA DR- Absolute Count || id:ebi-a-GCST90001531	Weighted mode	3	-0.0144265	0.0416872	0.762307	-0.0961335	0.0672804	0.985677	0.908343	1.0696
ebi-a-GCST90001560	ebi-a-GCST90018897	Periodontal disease || id:ebi-a-GCST90018897	CD45RA+ CD8+ T cell Absolute Count || id:ebi-a-GCST90001560	Inverse variance weighted	3	0.0270073	0.0613479	0.65977	-0.0932346	0.147249	1.02738	0.91098	1.15864
ebi-a-GCST90001560	ebi-a-GCST90018897	Periodontal disease || id:ebi-a-GCST90018897	CD45RA+ CD8+ T cell Absolute Count || id:ebi-a-GCST90001560	MR Egger	3	0.02168	0.990865	0.986073	-1.92042	1.96378	1.02192	0.146546	7.12618
ebi-a-GCST90001560	ebi-a-GCST90018897	Periodontal disease || id:ebi-a-GCST90018897	CD45RA+ CD8+ T cell Absolute Count || id:ebi-a-GCST90001560	Weighted median	3	0.0067638	0.0623476	0.913611	-0.115438	0.128965	1.00679	0.890976	1.13765
ebi-a-GCST90001560	ebi-a-GCST90018897	Periodontal disease || id:ebi-a-GCST90018897	CD45RA+ CD8+ T cell Absolute Count || id:ebi-a-GCST90001560	Weighted mode	3	-0.0221157	0.0741552	0.793654	-0.16746	0.123228	0.978127	0.845811	1.13114
ebi-a-GCST90001610	ebi-a-GCST90018897	Periodontal disease || id:ebi-a-GCST90018897	CD4+ CD8dim T cell %lymphocyte || id:ebi-a-GCST90001610	Inverse variance weighted	2	0.0515714	0.0482262	0.284905	-0.042952	0.146095	1.05292	0.957957	1.15731
ebi-a-GCST90001622	ebi-a-GCST90018897	Periodontal disease || id:ebi-a-GCST90018897	Natural Killer T %T cell || id:ebi-a-GCST90001622	Inverse variance weighted	6	-0.0281923	0.0704159	0.688885	-0.166208	0.109823	0.972201	0.84687	1.11608
ebi-a-GCST90001622	ebi-a-GCST90018897	Periodontal disease || id:ebi-a-GCST90018897	Natural Killer T %T cell || id:ebi-a-GCST90001622	MR Egger	6	-0.0346509	0.204615	0.873743	-0.435697	0.366395	0.965943	0.646814	1.44253
ebi-a-GCST90001622	ebi-a-GCST90018897	Periodontal disease || id:ebi-a-GCST90018897	Natural Killer T %T cell || id:ebi-a-GCST90001622	Weighted median	6	-0.0153772	0.0753262	0.838243	-0.163017	0.132262	0.98474	0.849577	1.14141
ebi-a-GCST90001622	ebi-a-GCST90018897	Periodontal disease || id:ebi-a-GCST90018897	Natural Killer T %T cell || id:ebi-a-GCST90001622	Weighted mode	6	-0.0367789	0.10448	0.739175	-0.241559	0.168001	0.963889	0.785402	1.18294
ebi-a-GCST90001698	ebi-a-GCST90018897	Periodontal disease || id:ebi-a-GCST90018897	CD45RA+ CD28- CD8+ T cell Absolute Count || id:ebi-a-GCST90001698	Inverse variance weighted	406	5.42142e-06	7.0432e-06	0.441455	-8.38324e-06	1.92261e-05	1.00001	0.999992	1.00002
ebi-a-GCST90001698	ebi-a-GCST90018897	Periodontal disease || id:ebi-a-GCST90018897	CD45RA+ CD28- CD8+ T cell Absolute Count || id:ebi-a-GCST90001698	MR Egger	406	1.39372e-05	1.0562e-05	0.187726	-6.76421e-06	3.46387e-05	1.00001	0.999993	1.00003
ebi-a-GCST90001698	ebi-a-GCST90018897	Periodontal disease || id:ebi-a-GCST90018897	CD45RA+ CD28- CD8+ T cell Absolute Count || id:ebi-a-GCST90001698	Weighted median	406	4.38388e-06	1.25618e-05	0.727101	-2.02373e-05	2.90051e-05	1	0.99998	1.00003
ebi-a-GCST90001698	ebi-a-GCST90018897	Periodontal disease || id:ebi-a-GCST90018897	CD45RA+ CD28- CD8+ T cell Absolute Count || id:ebi-a-GCST90001698	Weighted mode	406	8.01578e-06	1.01729e-05	0.431184	-1.19231e-05	2.79547e-05	1.00001	0.999988	1.00003
ebi-a-GCST90001708	ebi-a-GCST90018897	Periodontal disease || id:ebi-a-GCST90018897	BAFF-R on IgD+ CD38+ B cell || id:ebi-a-GCST90001708	Inverse variance weighted	10	-0.0074522	0.0180988	0.680523	-0.0429259	0.0280215	0.992576	0.957982	1.02842
ebi-a-GCST90001708	ebi-a-GCST90018897	Periodontal disease || id:ebi-a-GCST90018897	BAFF-R on IgD+ CD38+ B cell || id:ebi-a-GCST90001708	MR Egger	10	-0.00773388	0.0318444	0.814221	-0.0701489	0.0546811	0.992296	0.932255	1.0562
ebi-a-GCST90001708	ebi-a-GCST90018897	Periodontal disease || id:ebi-a-GCST90018897	BAFF-R on IgD+ CD38+ B cell || id:ebi-a-GCST90001708	Weighted median	10	-0.00207051	0.016476	0.899995	-0.0343634	0.0302224	0.997932	0.96622	1.03068
ebi-a-GCST90001708	ebi-a-GCST90018897	Periodontal disease || id:ebi-a-GCST90018897	BAFF-R on IgD+ CD38+ B cell || id:ebi-a-GCST90001708	Weighted mode	10	-0.00903001	0.0163401	0.593976	-0.0410567	0.0229967	0.991011	0.959775	1.02326
ebi-a-GCST90001743	ebi-a-GCST90018897	Periodontal disease || id:ebi-a-GCST90018897	CD20 on B cell || id:ebi-a-GCST90001743	Inverse variance weighted	4	-0.0028455	0.0444142	0.948917	-0.0898973	0.0842063	0.997159	0.914025	1.08785
ebi-a-GCST90001743	ebi-a-GCST90018897	Periodontal disease || id:ebi-a-GCST90018897	CD20 on B cell || id:ebi-a-GCST90001743	MR Egger	4	0.971126	0.570397	0.230764	-0.146853	2.0891	2.64092	0.863421	8.07768
ebi-a-GCST90001743	ebi-a-GCST90018897	Periodontal disease || id:ebi-a-GCST90018897	CD20 on B cell || id:ebi-a-GCST90001743	Weighted median	4	0.0018079	0.0463136	0.968862	-0.0889667	0.0925825	1.00181	0.914876	1.097
ebi-a-GCST90001743	ebi-a-GCST90018897	Periodontal disease || id:ebi-a-GCST90018897	CD20 on B cell || id:ebi-a-GCST90001743	Weighted mode	4	0.0179735	0.0682921	0.809448	-0.115879	0.151826	1.01814	0.890583	1.16396
ebi-a-GCST90001765	ebi-a-GCST90018897	Periodontal disease || id:ebi-a-GCST90018897	CD24 on IgD+ CD24+ B cell || id:ebi-a-GCST90001765	Inverse variance weighted	2	0.0270853	0.0254294	0.286821	-0.0227562	0.0769269	1.02746	0.977501	1.07996
ebi-a-GCST90001803	ebi-a-GCST90018897	Periodontal disease || id:ebi-a-GCST90018897	CD27 on IgD- CD38+ B cell || id:ebi-a-GCST90001803	Inverse variance weighted	2	0.121758	0.0636566	0.0557821	-0.00300879	0.246525	1.12948	0.996996	1.27957
ebi-a-GCST90001976	ebi-a-GCST90018897	Periodontal disease || id:ebi-a-GCST90018897	FSC-A on Natural Killer T || id:ebi-a-GCST90001976	Inverse variance weighted	2	0.0593732	0.092345	0.520257	-0.121623	0.240369	1.06117	0.885482	1.27172
ebi-a-GCST90001980	ebi-a-GCST90018897	Periodontal disease || id:ebi-a-GCST90018897	CD40 on CD14+ CD16- monocyte || id:ebi-a-GCST90001980	Inverse variance weighted	4	-0.0201333	0.0366272	0.582538	-0.0919225	0.051656	0.980068	0.912176	1.05301
ebi-a-GCST90001980	ebi-a-GCST90018897	Periodontal disease || id:ebi-a-GCST90018897	CD40 on CD14+ CD16- monocyte || id:ebi-a-GCST90001980	MR Egger	4	-0.0904766	0.0918894	0.428613	-0.27058	0.0896265	0.913496	0.762937	1.09377
ebi-a-GCST90001980	ebi-a-GCST90018897	Periodontal disease || id:ebi-a-GCST90018897	CD40 on CD14+ CD16- monocyte || id:ebi-a-GCST90001980	Weighted median	4	-0.0240196	0.0292036	0.410798	-0.0812587	0.0332194	0.976267	0.921955	1.03378
ebi-a-GCST90001980	ebi-a-GCST90018897	Periodontal disease || id:ebi-a-GCST90018897	CD40 on CD14+ CD16- monocyte || id:ebi-a-GCST90001980	Weighted mode	4	-0.0244504	0.030347	0.479363	-0.0839304	0.0350297	0.975846	0.919495	1.03565
ebi-a-GCST90002003	ebi-a-GCST90018897	Periodontal disease || id:ebi-a-GCST90018897	CCR2 on CD14- CD16- || id:ebi-a-GCST90002003	Inverse variance weighted	3	0.00627153	0.0874997	0.942861	-0.165228	0.177771	1.00629	0.8477	1.19455
ebi-a-GCST90002003	ebi-a-GCST90018897	Periodontal disease || id:ebi-a-GCST90018897	CCR2 on CD14- CD16- || id:ebi-a-GCST90002003	MR Egger	3	0.75042	0.498392	0.373224	-0.226429	1.72727	2.11789	0.797376	5.62527
ebi-a-GCST90002003	ebi-a-GCST90018897	Periodontal disease || id:ebi-a-GCST90018897	CCR2 on CD14- CD16- || id:ebi-a-GCST90002003	Weighted median	3	-0.00045736	0.0865727	0.995785	-0.17014	0.169225	0.999543	0.843547	1.18439
ebi-a-GCST90002003	ebi-a-GCST90018897	Periodontal disease || id:ebi-a-GCST90018897	CCR2 on CD14- CD16- || id:ebi-a-GCST90002003	Weighted mode	3	-0.0386078	0.0873816	0.701794	-0.209876	0.13266	0.962128	0.810685	1.14186

## Sheet: S2
id.exposure	id.outcome	outcome	exposure	method	Q	Q_df	Q_pval
ebi-a-GCST90001392	ebi-a-GCST90018897	Periodontal disease || id:ebi-a-GCST90018897	IgD+ CD38+ B cell Absolute Count || id:ebi-a-GCST90001392	Inverse variance weighted	0.179958	1	0.671409
ebi-a-GCST90001534	ebi-a-GCST90018897	Periodontal disease || id:ebi-a-GCST90018897	CD45RA- CD4+ T cell Absolute Count || id:ebi-a-GCST90001534	Inverse variance weighted	6.40526	1	0.0113783
ebi-a-GCST90001553	ebi-a-GCST90018897	Periodontal disease || id:ebi-a-GCST90018897	Naive CD8+ T cell %T cell || id:ebi-a-GCST90001553	MR Egger	0.405037	1	0.5245
ebi-a-GCST90001553	ebi-a-GCST90018897	Periodontal disease || id:ebi-a-GCST90018897	Naive CD8+ T cell %T cell || id:ebi-a-GCST90001553	Inverse variance weighted	1.17539	2	0.555607
ebi-a-GCST90001573	ebi-a-GCST90018897	Periodontal disease || id:ebi-a-GCST90018897	Terminally Differentiated CD4-CD8- T cell %CD4-CD8- T cell || id:ebi-a-GCST90001573	Inverse variance weighted	2.27584	1	0.131404
ebi-a-GCST90001592	ebi-a-GCST90018897	Periodontal disease || id:ebi-a-GCST90018897	CD8+ T cell Absolute Count || id:ebi-a-GCST90001592	Inverse variance weighted	3.03799	1	0.0813368
ebi-a-GCST90001618	ebi-a-GCST90018897	Periodontal disease || id:ebi-a-GCST90018897	HLA DR+ T cell Absolute Count || id:ebi-a-GCST90001618	MR Egger	2.50085	2	0.286383
ebi-a-GCST90001618	ebi-a-GCST90018897	Periodontal disease || id:ebi-a-GCST90018897	HLA DR+ T cell Absolute Count || id:ebi-a-GCST90001618	Inverse variance weighted	3.87874	3	0.27486
ebi-a-GCST90001663	ebi-a-GCST90018897	Periodontal disease || id:ebi-a-GCST90018897	CD28- CD8dim T cell Absolute Count || id:ebi-a-GCST90001663	Inverse variance weighted	0.561755	1	0.453554
ebi-a-GCST90001669	ebi-a-GCST90018897	Periodontal disease || id:ebi-a-GCST90018897	CD28+ CD45RA- CD8dim T cell Absolute Count || id:ebi-a-GCST90001669	MR Egger	1.87038	1	0.171432
ebi-a-GCST90001669	ebi-a-GCST90018897	Periodontal disease || id:ebi-a-GCST90018897	CD28+ CD45RA- CD8dim T cell Absolute Count || id:ebi-a-GCST90001669	Inverse variance weighted	8.67124	2	0.0130937
ebi-a-GCST90001686	ebi-a-GCST90018897	Periodontal disease || id:ebi-a-GCST90018897	CD28- CD8+ T cell %CD8+ T cell || id:ebi-a-GCST90001686	MR Egger	3.87637	1	0.0489702
ebi-a-GCST90001686	ebi-a-GCST90018897	Periodontal disease || id:ebi-a-GCST90018897	CD28- CD8+ T cell %CD8+ T cell || id:ebi-a-GCST90001686	Inverse variance weighted	3.95346	2	0.138522
ebi-a-GCST90001693	ebi-a-GCST90018897	Periodontal disease || id:ebi-a-GCST90018897	CD28+ CD45RA- CD8+ T cell Absolute Count || id:ebi-a-GCST90001693	Inverse variance weighted	9.68009	1	0.00186276
ebi-a-GCST90001728	ebi-a-GCST90018897	Periodontal disease || id:ebi-a-GCST90018897	CD19 on IgD+ CD38- unswitched memory B cell || id:ebi-a-GCST90001728	MR Egger	0.266445	1	0.605726
ebi-a-GCST90001728	ebi-a-GCST90018897	Periodontal disease || id:ebi-a-GCST90018897	CD19 on IgD+ CD38- unswitched memory B cell || id:ebi-a-GCST90001728	Inverse variance weighted	0.667436	2	0.716256
ebi-a-GCST90001729	ebi-a-GCST90018897	Periodontal disease || id:ebi-a-GCST90018897	CD19 on IgD+ CD38+ B cell || id:ebi-a-GCST90001729	MR Egger	0.620557	1	0.43084
ebi-a-GCST90001729	ebi-a-GCST90018897	Periodontal disease || id:ebi-a-GCST90018897	CD19 on IgD+ CD38+ B cell || id:ebi-a-GCST90001729	Inverse variance weighted	0.642907	2	0.725094
ebi-a-GCST90001778	ebi-a-GCST90018897	Periodontal disease || id:ebi-a-GCST90018897	CD25 on IgD+ CD24+ B cell || id:ebi-a-GCST90001778	MR Egger	6.2332e-06	1	0.998008
ebi-a-GCST90001778	ebi-a-GCST90018897	Periodontal disease || id:ebi-a-GCST90018897	CD25 on IgD+ CD24+ B cell || id:ebi-a-GCST90001778	Inverse variance weighted	2.80293	2	0.246237
ebi-a-GCST90001847	ebi-a-GCST90018897	Periodontal disease || id:ebi-a-GCST90018897	CD3 on HLA DR+ T cell || id:ebi-a-GCST90001847	Inverse variance weighted	0.662181	1	0.415791
ebi-a-GCST90001851	ebi-a-GCST90018897	Periodontal disease || id:ebi-a-GCST90018897	CD3 on T cell || id:ebi-a-GCST90001851	MR Egger	0.160218	1	0.688956
ebi-a-GCST90001851	ebi-a-GCST90018897	Periodontal disease || id:ebi-a-GCST90018897	CD3 on T cell || id:ebi-a-GCST90001851	Inverse variance weighted	0.725332	2	0.695819
ebi-a-GCST90001857	ebi-a-GCST90018897	Periodontal disease || id:ebi-a-GCST90018897	CD3 on activated & secreting CD4 regulatory T cell || id:ebi-a-GCST90001857	MR Egger	2.90861	2	0.233563
ebi-a-GCST90001857	ebi-a-GCST90018897	Periodontal disease || id:ebi-a-GCST90018897	CD3 on activated & secreting CD4 regulatory T cell || id:ebi-a-GCST90001857	Inverse variance weighted	4.83861	3	0.184003
ebi-a-GCST90001868	ebi-a-GCST90018897	Periodontal disease || id:ebi-a-GCST90018897	CD3 on CD4 regulatory T cell || id:ebi-a-GCST90001868	MR Egger	8.54954	1	0.0034561
ebi-a-GCST90001868	ebi-a-GCST90018897	Periodontal disease || id:ebi-a-GCST90018897	CD3 on CD4 regulatory T cell || id:ebi-a-GCST90001868	Inverse variance weighted	8.62615	2	0.0133923
ebi-a-GCST90001872	ebi-a-GCST90018897	Periodontal disease || id:ebi-a-GCST90018897	HVEM on naive CD8+ T cell || id:ebi-a-GCST90001872	Inverse variance weighted	0.281066	1	0.596003
ebi-a-GCST90001888	ebi-a-GCST90018897	Periodontal disease || id:ebi-a-GCST90018897	CD28 on CD39+ secreting CD4 regulatory T cell || id:ebi-a-GCST90001888	Inverse variance weighted	0.00708841	1	0.932903
ebi-a-GCST90001897	ebi-a-GCST90018897	Periodontal disease || id:ebi-a-GCST90018897	CD28 on CD39+ CD8+ T cell || id:ebi-a-GCST90001897	Inverse variance weighted	0.258747	1	0.610982
ebi-a-GCST90001908	ebi-a-GCST90018897	Periodontal disease || id:ebi-a-GCST90018897	CCR7 on naive CD8+ T cell || id:ebi-a-GCST90001908	Inverse variance weighted	0.060377	1	0.805901
ebi-a-GCST90001946	ebi-a-GCST90018897	Periodontal disease || id:ebi-a-GCST90018897	CD33 on CD14+ monocyte || id:ebi-a-GCST90001946	MR Egger	2.15011	3	0.541842
ebi-a-GCST90001946	ebi-a-GCST90018897	Periodontal disease || id:ebi-a-GCST90018897	CD33 on CD14+ monocyte || id:ebi-a-GCST90001946	Inverse variance weighted	6.39662	4	0.171422
ebi-a-GCST90001952	ebi-a-GCST90018897	Periodontal disease || id:ebi-a-GCST90018897	CD33 on Monocytic Myeloid-Derived Suppressor Cells || id:ebi-a-GCST90001952	MR Egger	0.129441	2	0.93733
ebi-a-GCST90001952	ebi-a-GCST90018897	Periodontal disease || id:ebi-a-GCST90018897	CD33 on Monocytic Myeloid-Derived Suppressor Cells || id:ebi-a-GCST90001952	Inverse variance weighted	2.52519	3	0.470757
ebi-a-GCST90001957	ebi-a-GCST90018897	Periodontal disease || id:ebi-a-GCST90018897	CD33 on CD33+ HLA DR+ CD14- || id:ebi-a-GCST90001957	MR Egger	0.175365	2	0.916052
ebi-a-GCST90001957	ebi-a-GCST90018897	Periodontal disease || id:ebi-a-GCST90018897	CD33 on CD33+ HLA DR+ CD14- || id:ebi-a-GCST90001957	Inverse variance weighted	2.54541	3	0.467141
ebi-a-GCST90001969	ebi-a-GCST90018897	Periodontal disease || id:ebi-a-GCST90018897	FSC-A on Natural Killer || id:ebi-a-GCST90001969	MR Egger	1.10497	1	0.293179
ebi-a-GCST90001969	ebi-a-GCST90018897	Periodontal disease || id:ebi-a-GCST90018897	FSC-A on Natural Killer || id:ebi-a-GCST90001969	Inverse variance weighted	1.10764	2	0.57475
ebi-a-GCST90002002	ebi-a-GCST90018897	Periodontal disease || id:ebi-a-GCST90018897	PDL-1 on monocyte || id:ebi-a-GCST90002002	Inverse variance weighted	2.16952	1	0.14077
ebi-a-GCST90002006	ebi-a-GCST90018897	Periodontal disease || id:ebi-a-GCST90018897	CD64 on monocyte || id:ebi-a-GCST90002006	MR Egger	0.235538	3	0.971658
ebi-a-GCST90002006	ebi-a-GCST90018897	Periodontal disease || id:ebi-a-GCST90018897	CD64 on monocyte || id:ebi-a-GCST90002006	Inverse variance weighted	0.39121	4	0.98319
ebi-a-GCST90002010	ebi-a-GCST90018897	Periodontal disease || id:ebi-a-GCST90018897	HLA DR on monocyte || id:ebi-a-GCST90002010	MR Egger	1.72582	2	0.421932
ebi-a-GCST90002010	ebi-a-GCST90018897	Periodontal disease || id:ebi-a-GCST90018897	HLA DR on monocyte || id:ebi-a-GCST90002010	Inverse variance weighted	8.25941	3	0.040944
ebi-a-GCST90002060	ebi-a-GCST90018897	Periodontal disease || id:ebi-a-GCST90018897	CD8 on HLA DR+ CD8+ T cell || id:ebi-a-GCST90002060	Inverse variance weighted	0.0815853	1	0.77516
ebi-a-GCST90002069	ebi-a-GCST90018897	Periodontal disease || id:ebi-a-GCST90018897	CD4 on CD39+ secreting CD4 regulatory T cell || id:ebi-a-GCST90002069	MR Egger	2.06193	1	0.151019
ebi-a-GCST90002069	ebi-a-GCST90018897	Periodontal disease || id:ebi-a-GCST90018897	CD4 on CD39+ secreting CD4 regulatory T cell || id:ebi-a-GCST90002069	Inverse variance weighted	2.53308	2	0.281805
ebi-a-GCST90002078	ebi-a-GCST90018897	Periodontal disease || id:ebi-a-GCST90018897	SSC-A on granulocyte || id:ebi-a-GCST90002078	MR Egger	1.41759	2	0.492237
ebi-a-GCST90002078	ebi-a-GCST90018897	Periodontal disease || id:ebi-a-GCST90018897	SSC-A on granulocyte || id:ebi-a-GCST90002078	Inverse variance weighted	4.35328	3	0.225756
ebi-a-GCST90001424	ebi-a-GCST90018897	Periodontal disease || id:ebi-a-GCST90018897	IgD+ B cell %Lymphocyte || id:ebi-a-GCST90001424	Inverse variance weighted	0.000247326	1	0.987452
ebi-a-GCST90001461	ebi-a-GCST90018897	Periodontal disease || id:ebi-a-GCST90018897	Dendritic Cell Absolute Count || id:ebi-a-GCST90001461	MR Egger	7.89514	1	0.00495679
ebi-a-GCST90001461	ebi-a-GCST90018897	Periodontal disease || id:ebi-a-GCST90018897	Dendritic Cell Absolute Count || id:ebi-a-GCST90001461	Inverse variance weighted	8.61199	2	0.0134874
ebi-a-GCST90001464	ebi-a-GCST90018897	Periodontal disease || id:ebi-a-GCST90018897	CD86+ myeloid Dendritic Cell Absolute Count || id:ebi-a-GCST90001464	MR Egger	6.92992	3	0.0741655
ebi-a-GCST90001464	ebi-a-GCST90018897	Periodontal disease || id:ebi-a-GCST90018897	CD86+ myeloid Dendritic Cell Absolute Count || id:ebi-a-GCST90001464	Inverse variance weighted	10.1198	4	0.0384573
ebi-a-GCST90001474	ebi-a-GCST90018897	Periodontal disease || id:ebi-a-GCST90018897	Plasmacytoid Dendritic Cell %Dendritic Cell || id:ebi-a-GCST90001474	Inverse variance weighted	4.68383	1	0.0304478
ebi-a-GCST90001477	ebi-a-GCST90018897	Periodontal disease || id:ebi-a-GCST90018897	HLA DR++ monocyte Absolute Count || id:ebi-a-GCST90001477	Inverse variance weighted	0.596896	1	0.439765
ebi-a-GCST90001487	ebi-a-GCST90018897	Periodontal disease || id:ebi-a-GCST90018897	Activated CD4 regulatory T cell %CD4 regulatory T cell || id:ebi-a-GCST90001487	MR Egger	1.47281	2	0.478833
ebi-a-GCST90001487	ebi-a-GCST90018897	Periodontal disease || id:ebi-a-GCST90018897	Activated CD4 regulatory T cell %CD4 regulatory T cell || id:ebi-a-GCST90001487	Inverse variance weighted	3.38555	3	0.335912
ebi-a-GCST90001507	ebi-a-GCST90018897	Periodontal disease || id:ebi-a-GCST90018897	CD25++ CD45RA+ CD4 not regulatory T cell Absolute Count || id:ebi-a-GCST90001507	MR Egger	0.0193656	1	0.889324
ebi-a-GCST90001507	ebi-a-GCST90018897	Periodontal disease || id:ebi-a-GCST90018897	CD25++ CD45RA+ CD4 not regulatory T cell Absolute Count || id:ebi-a-GCST90001507	Inverse variance weighted	6.98593	2	0.0304106
ebi-a-GCST90001528	ebi-a-GCST90018897	Periodontal disease || id:ebi-a-GCST90018897	CD33dim HLA DR+ CD11b- %CD33dim HLA DR+ || id:ebi-a-GCST90001528	MR Egger	1.00042	1	0.31721
ebi-a-GCST90001528	ebi-a-GCST90018897	Periodontal disease || id:ebi-a-GCST90018897	CD33dim HLA DR+ CD11b- %CD33dim HLA DR+ || id:ebi-a-GCST90001528	Inverse variance weighted	1.00667	2	0.604511
ebi-a-GCST90001533	ebi-a-GCST90018897	Periodontal disease || id:ebi-a-GCST90018897	Basophil %CD33dim HLA DR- CD66b- || id:ebi-a-GCST90001533	MR Egger	0.0117666	1	0.91362
ebi-a-GCST90001533	ebi-a-GCST90018897	Periodontal disease || id:ebi-a-GCST90018897	Basophil %CD33dim HLA DR- CD66b- || id:ebi-a-GCST90001533	Inverse variance weighted	0.905608	2	0.635843
ebi-a-GCST90001554	ebi-a-GCST90018897	Periodontal disease || id:ebi-a-GCST90018897	Effector Memory CD8+ T cell Absolute Count || id:ebi-a-GCST90001554	Inverse variance weighted	5.84672	1	0.0156061
ebi-a-GCST90001561	ebi-a-GCST90018897	Periodontal disease || id:ebi-a-GCST90018897	CD45RA+ CD8+ T cell %CD8+ T cell || id:ebi-a-GCST90001561	MR Egger	11.9165	3	0.00767488
ebi-a-GCST90001561	ebi-a-GCST90018897	Periodontal disease || id:ebi-a-GCST90018897	CD45RA+ CD8+ T cell %CD8+ T cell || id:ebi-a-GCST90001561	Inverse variance weighted	12.6198	4	0.0132911
ebi-a-GCST90001569	ebi-a-GCST90018897	Periodontal disease || id:ebi-a-GCST90018897	Effector Memory CD4-CD8- T cell Absolute Count || id:ebi-a-GCST90001569	MR Egger	0.72685	2	0.695291
ebi-a-GCST90001569	ebi-a-GCST90018897	Periodontal disease || id:ebi-a-GCST90018897	Effector Memory CD4-CD8- T cell Absolute Count || id:ebi-a-GCST90001569	Inverse variance weighted	0.809514	3	0.84719
ebi-a-GCST90001585	ebi-a-GCST90018897	Periodontal disease || id:ebi-a-GCST90018897	CD14+ CD16+ monocyte %monocyte || id:ebi-a-GCST90001585	Inverse variance weighted	3.41742	1	0.0645116
ebi-a-GCST90001667	ebi-a-GCST90018897	Periodontal disease || id:ebi-a-GCST90018897	CD28+ CD45RA- CD8dim T cell %T cell || id:ebi-a-GCST90001667	MR Egger	2.13146	1	0.144303
ebi-a-GCST90001667	ebi-a-GCST90018897	Periodontal disease || id:ebi-a-GCST90018897	CD28+ CD45RA- CD8dim T cell %T cell || id:ebi-a-GCST90001667	Inverse variance weighted	9.11787	2	0.0104732
ebi-a-GCST90001736	ebi-a-GCST90018897	Periodontal disease || id:ebi-a-GCST90018897	CD19 on memory B cell || id:ebi-a-GCST90001736	Inverse variance weighted	0.342326	1	0.55849
ebi-a-GCST90001785	ebi-a-GCST90018897	Periodontal disease || id:ebi-a-GCST90018897	CD25 on IgD- CD24- B cell || id:ebi-a-GCST90001785	Inverse variance weighted	0.796192	1	0.372234
ebi-a-GCST90001860	ebi-a-GCST90018897	Periodontal disease || id:ebi-a-GCST90018897	CD3 on CD39+ CD4+ T cell || id:ebi-a-GCST90001860	MR Egger	0.807506	2	0.667809
ebi-a-GCST90001860	ebi-a-GCST90018897	Periodontal disease || id:ebi-a-GCST90018897	CD3 on CD39+ CD4+ T cell || id:ebi-a-GCST90001860	Inverse variance weighted	2.72289	3	0.436351
ebi-a-GCST90001884	ebi-a-GCST90018897	Periodontal disease || id:ebi-a-GCST90018897	CD16-CD56 on Natural Killer || id:ebi-a-GCST90001884	MR Egger	5.02287	5	0.413095
ebi-a-GCST90001884	ebi-a-GCST90018897	Periodontal disease || id:ebi-a-GCST90018897	CD16-CD56 on Natural Killer || id:ebi-a-GCST90001884	Inverse variance weighted	5.76206	6	0.450365
ebi-a-GCST90001890	ebi-a-GCST90018897	Periodontal disease || id:ebi-a-GCST90018897	CD28 on CD45RA+ CD4+ T cell || id:ebi-a-GCST90001890	Inverse variance weighted	0.575994	1	0.447887
ebi-a-GCST90001892	ebi-a-GCST90018897	Periodontal disease || id:ebi-a-GCST90018897	CD28 on CD39+ CD4+ T cell || id:ebi-a-GCST90001892	MR Egger	3.77792	4	0.436895
ebi-a-GCST90001892	ebi-a-GCST90018897	Periodontal disease || id:ebi-a-GCST90018897	CD28 on CD39+ CD4+ T cell || id:ebi-a-GCST90001892	Inverse variance weighted	5.81992	5	0.324138
ebi-a-GCST90001894	ebi-a-GCST90018897	Periodontal disease || id:ebi-a-GCST90018897	CD28 on CD28+ CD4+ T cell || id:ebi-a-GCST90001894	Inverse variance weighted	0.567548	1	0.451235
ebi-a-GCST90001929	ebi-a-GCST90018897	Periodontal disease || id:ebi-a-GCST90018897	CD127 on CD28+ CD45RA+ CD8+ T cell || id:ebi-a-GCST90001929	Inverse variance weighted	0.0167316	1	0.89708
ebi-a-GCST90001932	ebi-a-GCST90018897	Periodontal disease || id:ebi-a-GCST90018897	CD127 on CD45RA+ CD4+ T cell || id:ebi-a-GCST90001932	MR Egger	3.03685	2	0.219056
ebi-a-GCST90001932	ebi-a-GCST90018897	Periodontal disease || id:ebi-a-GCST90018897	CD127 on CD45RA+ CD4+ T cell || id:ebi-a-GCST90001932	Inverse variance weighted	3.13446	3	0.371355
ebi-a-GCST90001955	ebi-a-GCST90018897	Periodontal disease || id:ebi-a-GCST90018897	CD33 on Immature Myeloid-Derived Suppressor Cells || id:ebi-a-GCST90001955	MR Egger	4.30393	3	0.23046
ebi-a-GCST90001955	ebi-a-GCST90018897	Periodontal disease || id:ebi-a-GCST90018897	CD33 on Immature Myeloid-Derived Suppressor Cells || id:ebi-a-GCST90001955	Inverse variance weighted	4.30506	4	0.366291
ebi-a-GCST90002036	ebi-a-GCST90018897	Periodontal disease || id:ebi-a-GCST90018897	CD80 on CD62L+ myeloid Dendritic Cell || id:ebi-a-GCST90002036	MR Egger	0.711048	1	0.399096
ebi-a-GCST90002036	ebi-a-GCST90018897	Periodontal disease || id:ebi-a-GCST90018897	CD80 on CD62L+ myeloid Dendritic Cell || id:ebi-a-GCST90002036	Inverse variance weighted	0.868408	2	0.64778
ebi-a-GCST90002062	ebi-a-GCST90018897	Periodontal disease || id:ebi-a-GCST90018897	CD4 on CD28+ CD4+ T cell || id:ebi-a-GCST90002062	Inverse variance weighted	1.3424	1	0.246611
ebi-a-GCST90002087	ebi-a-GCST90018897	Periodontal disease || id:ebi-a-GCST90018897	CD11c on myeloid Dendritic Cell || id:ebi-a-GCST90002087	MR Egger	2.28202	3	0.515973
ebi-a-GCST90002087	ebi-a-GCST90018897	Periodontal disease || id:ebi-a-GCST90018897	CD11c on myeloid Dendritic Cell || id:ebi-a-GCST90002087	Inverse variance weighted	4.0273	4	0.402323
ebi-a-GCST90002088	ebi-a-GCST90018897	Periodontal disease || id:ebi-a-GCST90018897	CD11c on CD62L+ myeloid Dendritic Cell || id:ebi-a-GCST90002088	Inverse variance weighted	0.993119	1	0.318981
ebi-a-GCST90002104	ebi-a-GCST90018897	Periodontal disease || id:ebi-a-GCST90018897	HLA DR on myeloid Dendritic Cell || id:ebi-a-GCST90002104	MR Egger	10.1281	5	0.0716862
ebi-a-GCST90002104	ebi-a-GCST90018897	Periodontal disease || id:ebi-a-GCST90018897	HLA DR on myeloid Dendritic Cell || id:ebi-a-GCST90002104	Inverse variance weighted	19.28	6	0.00371595
ebi-a-GCST90001480	ebi-a-GCST90018897	Periodontal disease || id:ebi-a-GCST90018897	Resting CD4 regulatory T cell Absolute Count || id:ebi-a-GCST90001480	MR Egger	1.64647	2	0.439008
ebi-a-GCST90001480	ebi-a-GCST90018897	Periodontal disease || id:ebi-a-GCST90018897	Resting CD4 regulatory T cell Absolute Count || id:ebi-a-GCST90001480	Inverse variance weighted	3.32759	3	0.343821
ebi-a-GCST90001483	ebi-a-GCST90018897	Periodontal disease || id:ebi-a-GCST90018897	CD39+ resting CD4 regulatory T cell Absolute Count || id:ebi-a-GCST90001483	MR Egger	3.96829	8	0.859973
ebi-a-GCST90001483	ebi-a-GCST90018897	Periodontal disease || id:ebi-a-GCST90018897	CD39+ resting CD4 regulatory T cell Absolute Count || id:ebi-a-GCST90001483	Inverse variance weighted	4.46749	9	0.878045
ebi-a-GCST90001495	ebi-a-GCST90018897	Periodontal disease || id:ebi-a-GCST90018897	CD39+ secreting CD4 regulatory T cell Absolute Count || id:ebi-a-GCST90001495	MR Egger	2.55585	4	0.634664
ebi-a-GCST90001495	ebi-a-GCST90018897	Periodontal disease || id:ebi-a-GCST90018897	CD39+ secreting CD4 regulatory T cell Absolute Count || id:ebi-a-GCST90001495	Inverse variance weighted	4.56011	5	0.471881
ebi-a-GCST90001527	ebi-a-GCST90018897	Periodontal disease || id:ebi-a-GCST90018897	CD33dim HLA DR+ CD11b- Absolute Count || id:ebi-a-GCST90001527	Inverse variance weighted	1.90421	1	0.167608
ebi-a-GCST90001546	ebi-a-GCST90018897	Periodontal disease || id:ebi-a-GCST90018897	Terminally Differentiated CD4+ T cell %CD4+ T cell || id:ebi-a-GCST90001546	MR Egger	5.32849	3	0.149264
ebi-a-GCST90001546	ebi-a-GCST90018897	Periodontal disease || id:ebi-a-GCST90018897	Terminally Differentiated CD4+ T cell %CD4+ T cell || id:ebi-a-GCST90001546	Inverse variance weighted	12.6967	4	0.0128571
ebi-a-GCST90001555	ebi-a-GCST90018897	Periodontal disease || id:ebi-a-GCST90018897	Effector Memory CD8+ T cell %CD8+ T cell || id:ebi-a-GCST90001555	MR Egger	4.73205	2	0.093853
ebi-a-GCST90001555	ebi-a-GCST90018897	Periodontal disease || id:ebi-a-GCST90018897	Effector Memory CD8+ T cell %CD8+ T cell || id:ebi-a-GCST90001555	Inverse variance weighted	5.81187	3	0.121131
ebi-a-GCST90001556	ebi-a-GCST90018897	Periodontal disease || id:ebi-a-GCST90018897	Effector Memory CD8+ T cell %T cell || id:ebi-a-GCST90001556	Inverse variance weighted	0.456659	1	0.49919
ebi-a-GCST90001571	ebi-a-GCST90018897	Periodontal disease || id:ebi-a-GCST90018897	Effector Memory CD4-CD8- T cell %T cell || id:ebi-a-GCST90001571	MR Egger	0.000197275	1	0.988794
ebi-a-GCST90001571	ebi-a-GCST90018897	Periodontal disease || id:ebi-a-GCST90018897	Effector Memory CD4-CD8- T cell %T cell || id:ebi-a-GCST90001571	Inverse variance weighted	0.315491	2	0.854067
ebi-a-GCST90001581	ebi-a-GCST90018897	Periodontal disease || id:ebi-a-GCST90018897	CD14- CD16- Absolute Count || id:ebi-a-GCST90001581	MR Egger	5.47486	2	0.0647366
ebi-a-GCST90001581	ebi-a-GCST90018897	Periodontal disease || id:ebi-a-GCST90018897	CD14- CD16- Absolute Count || id:ebi-a-GCST90001581	Inverse variance weighted	13.525	3	0.00362842
ebi-a-GCST90001619	ebi-a-GCST90018897	Periodontal disease || id:ebi-a-GCST90018897	HLA DR+ T cell%T cell || id:ebi-a-GCST90001619	MR Egger	1.16018	2	0.559847
ebi-a-GCST90001619	ebi-a-GCST90018897	Periodontal disease || id:ebi-a-GCST90018897	HLA DR+ T cell%T cell || id:ebi-a-GCST90001619	Inverse variance weighted	1.19911	3	0.753217
ebi-a-GCST90001646	ebi-a-GCST90018897	Periodontal disease || id:ebi-a-GCST90018897	Natural Killer %CD3- lymphocyte || id:ebi-a-GCST90001646	MR Egger	0.226054	3	0.973278
ebi-a-GCST90001646	ebi-a-GCST90018897	Periodontal disease || id:ebi-a-GCST90018897	Natural Killer %CD3- lymphocyte || id:ebi-a-GCST90001646	Inverse variance weighted	0.233497	4	0.993693
ebi-a-GCST90001650	ebi-a-GCST90018897	Periodontal disease || id:ebi-a-GCST90018897	HLA DR+ Natural Killer %CD3- lymphocyte || id:ebi-a-GCST90001650	MR Egger	3.88197	3	0.274494
ebi-a-GCST90001650	ebi-a-GCST90018897	Periodontal disease || id:ebi-a-GCST90018897	HLA DR+ Natural Killer %CD3- lymphocyte || id:ebi-a-GCST90001650	Inverse variance weighted	4.64276	4	0.325954
ebi-a-GCST90001695	ebi-a-GCST90018897	Periodontal disease || id:ebi-a-GCST90018897	CD45RA- CD28- CD8+ T cell Absolute Count || id:ebi-a-GCST90001695	MR Egger	129.867	138	0.676944
ebi-a-GCST90001695	ebi-a-GCST90018897	Periodontal disease || id:ebi-a-GCST90018897	CD45RA- CD28- CD8+ T cell Absolute Count || id:ebi-a-GCST90001695	Inverse variance weighted	130.157	139	0.692111
ebi-a-GCST90001709	ebi-a-GCST90018897	Periodontal disease || id:ebi-a-GCST90018897	BAFF-R on IgD+ CD38dim B cell || id:ebi-a-GCST90001709	MR Egger	13.0139	8	0.111371
ebi-a-GCST90001709	ebi-a-GCST90018897	Periodontal disease || id:ebi-a-GCST90018897	BAFF-R on IgD+ CD38dim B cell || id:ebi-a-GCST90001709	Inverse variance weighted	13.0469	9	0.160496
ebi-a-GCST90001716	ebi-a-GCST90018897	Periodontal disease || id:ebi-a-GCST90018897	BAFF-R on naive-mature B cell || id:ebi-a-GCST90001716	MR Egger	12.2322	8	0.14114
ebi-a-GCST90001716	ebi-a-GCST90018897	Periodontal disease || id:ebi-a-GCST90018897	BAFF-R on naive-mature B cell || id:ebi-a-GCST90001716	Inverse variance weighted	12.806	9	0.171584
ebi-a-GCST90001717	ebi-a-GCST90018897	Periodontal disease || id:ebi-a-GCST90018897	BAFF-R on unswitched memory B cell || id:ebi-a-GCST90001717	MR Egger	8.47992	8	0.388047
ebi-a-GCST90001717	ebi-a-GCST90018897	Periodontal disease || id:ebi-a-GCST90018897	BAFF-R on unswitched memory B cell || id:ebi-a-GCST90001717	Inverse variance weighted	10.0958	9	0.342782
ebi-a-GCST90001730	ebi-a-GCST90018897	Periodontal disease || id:ebi-a-GCST90018897	CD19 on IgD+ CD38dim B cell || id:ebi-a-GCST90001730	MR Egger	0.577811	1	0.447172
ebi-a-GCST90001730	ebi-a-GCST90018897	Periodontal disease || id:ebi-a-GCST90018897	CD19 on IgD+ CD38dim B cell || id:ebi-a-GCST90001730	Inverse variance weighted	0.633595	2	0.728478
ebi-a-GCST90001746	ebi-a-GCST90018897	Periodontal disease || id:ebi-a-GCST90018897	CD20 on IgD+ CD24+ B cell || id:ebi-a-GCST90001746	Inverse variance weighted	0.176741	1	0.674189
ebi-a-GCST90001768	ebi-a-GCST90018897	Periodontal disease || id:ebi-a-GCST90018897	CD24 on IgD+ CD38+ B cell || id:ebi-a-GCST90001768	Inverse variance weighted	3.24497	1	0.0716428
ebi-a-GCST90001771	ebi-a-GCST90018897	Periodontal disease || id:ebi-a-GCST90018897	CD24 on memory B cell || id:ebi-a-GCST90001771	Inverse variance weighted	0.0975297	1	0.754815
ebi-a-GCST90001806	ebi-a-GCST90018897	Periodontal disease || id:ebi-a-GCST90018897	CD27 on unswitched memory B cell || id:ebi-a-GCST90001806	MR Egger	9.67715	8	0.288421
ebi-a-GCST90001806	ebi-a-GCST90018897	Periodontal disease || id:ebi-a-GCST90018897	CD27 on unswitched memory B cell || id:ebi-a-GCST90001806	Inverse variance weighted	9.99952	9	0.350524
ebi-a-GCST90001821	ebi-a-GCST90018897	Periodontal disease || id:ebi-a-GCST90018897	IgD on IgD+ CD24- B cell || id:ebi-a-GCST90001821	MR Egger	0.302471	1	0.582337
ebi-a-GCST90001821	ebi-a-GCST90018897	Periodontal disease || id:ebi-a-GCST90018897	IgD on IgD+ CD24- B cell || id:ebi-a-GCST90001821	Inverse variance weighted	0.558295	2	0.756428
ebi-a-GCST90001833	ebi-a-GCST90018897	Periodontal disease || id:ebi-a-GCST90018897	CD62L on CD62L+ Dendritic Cell || id:ebi-a-GCST90001833	Inverse variance weighted	0.281071	1	0.596
ebi-a-GCST90001858	ebi-a-GCST90018897	Periodontal disease || id:ebi-a-GCST90018897	CD3 on CD45RA+ CD4+ T cell || id:ebi-a-GCST90001858	MR Egger	3.98837	3	0.262723
ebi-a-GCST90001858	ebi-a-GCST90018897	Periodontal disease || id:ebi-a-GCST90018897	CD3 on CD45RA+ CD4+ T cell || id:ebi-a-GCST90001858	Inverse variance weighted	4.08234	4	0.394977
ebi-a-GCST90001950	ebi-a-GCST90018897	Periodontal disease || id:ebi-a-GCST90018897	CD33 on Granulocytic Myeloid-Derived Suppressor Cells || id:ebi-a-GCST90001950	MR Egger	0.172683	1	0.677738
ebi-a-GCST90001950	ebi-a-GCST90018897	Periodontal disease || id:ebi-a-GCST90018897	CD33 on Granulocytic Myeloid-Derived Suppressor Cells || id:ebi-a-GCST90001950	Inverse variance weighted	2.3725	2	0.305364
ebi-a-GCST90001953	ebi-a-GCST90018897	Periodontal disease || id:ebi-a-GCST90018897	CD33 on CD33dim HLA DR- || id:ebi-a-GCST90001953	MR Egger	4.90337	4	0.297357
ebi-a-GCST90001953	ebi-a-GCST90018897	Periodontal disease || id:ebi-a-GCST90018897	CD33 on CD33dim HLA DR- || id:ebi-a-GCST90001953	Inverse variance weighted	7.34247	5	0.19639
ebi-a-GCST90001989	ebi-a-GCST90018897	Periodontal disease || id:ebi-a-GCST90018897	CD40 on CD14- CD16+ monocyte || id:ebi-a-GCST90001989	MR Egger	10.8636	7	0.144681
ebi-a-GCST90001989	ebi-a-GCST90018897	Periodontal disease || id:ebi-a-GCST90018897	CD40 on CD14- CD16+ monocyte || id:ebi-a-GCST90001989	Inverse variance weighted	10.9216	8	0.206179
ebi-a-GCST90002017	ebi-a-GCST90018897	Periodontal disease || id:ebi-a-GCST90018897	CCR2 on monocyte || id:ebi-a-GCST90002017	Inverse variance weighted	1.73909	1	0.187254
ebi-a-GCST90002024	ebi-a-GCST90018897	Periodontal disease || id:ebi-a-GCST90018897	CD4 on naive CD4+ T cell || id:ebi-a-GCST90002024	MR Egger	6.04237	4	0.196006
ebi-a-GCST90002024	ebi-a-GCST90018897	Periodontal disease || id:ebi-a-GCST90018897	CD4 on naive CD4+ T cell || id:ebi-a-GCST90002024	Inverse variance weighted	6.05031	5	0.301354
ebi-a-GCST90002037	ebi-a-GCST90018897	Periodontal disease || id:ebi-a-GCST90018897	CD80 on plasmacytoid Dendritic Cell || id:ebi-a-GCST90002037	Inverse variance weighted	0.0233678	1	0.878504
ebi-a-GCST90002038	ebi-a-GCST90018897	Periodontal disease || id:ebi-a-GCST90018897	CD80 on CD62L+ plasmacytoid Dendritic Cell || id:ebi-a-GCST90002038	Inverse variance weighted	0.0225527	1	0.880626
ebi-a-GCST90002100	ebi-a-GCST90018897	Periodontal disease || id:ebi-a-GCST90018897	CD45RA on naive CD8+ T cell || id:ebi-a-GCST90002100	Inverse variance weighted	6.02291	1	0.0141214
ebi-a-GCST90002112	ebi-a-GCST90018897	Periodontal disease || id:ebi-a-GCST90018897	HLA DR on CD33- HLA DR+ || id:ebi-a-GCST90002112	MR Egger	0.970704	1	0.324505
ebi-a-GCST90002112	ebi-a-GCST90018897	Periodontal disease || id:ebi-a-GCST90018897	HLA DR on CD33- HLA DR+ || id:ebi-a-GCST90002112	Inverse variance weighted	2.55924	2	0.278142
ebi-a-GCST90001458	ebi-a-GCST90018897	Periodontal disease || id:ebi-a-GCST90018897	Myeloid Dendritic Cell Absolute Count || id:ebi-a-GCST90001458	MR Egger	7.59283	1	0.00586009
ebi-a-GCST90001458	ebi-a-GCST90018897	Periodontal disease || id:ebi-a-GCST90018897	Myeloid Dendritic Cell Absolute Count || id:ebi-a-GCST90001458	Inverse variance weighted	8.32009	2	0.0156068
ebi-a-GCST90001491	ebi-a-GCST90018897	Periodontal disease || id:ebi-a-GCST90018897	CD39+ activated CD4 regulatory T cell %CD4 regulatory T cell || id:ebi-a-GCST90001491	MR Egger	2.87157	5	0.719778
ebi-a-GCST90001491	ebi-a-GCST90018897	Periodontal disease || id:ebi-a-GCST90018897	CD39+ activated CD4 regulatory T cell %CD4 regulatory T cell || id:ebi-a-GCST90001491	Inverse variance weighted	2.97036	6	0.812558
ebi-a-GCST90001535	ebi-a-GCST90018897	Periodontal disease || id:ebi-a-GCST90018897	CD45RA- CD4+ T cell %CD4+ T cell || id:ebi-a-GCST90001535	MR Egger	8.98798	2	0.011176
ebi-a-GCST90001535	ebi-a-GCST90018897	Periodontal disease || id:ebi-a-GCST90018897	CD45RA- CD4+ T cell %CD4+ T cell || id:ebi-a-GCST90001535	Inverse variance weighted	9.56091	3	0.0226922
ebi-a-GCST90001596	ebi-a-GCST90018897	Periodontal disease || id:ebi-a-GCST90018897	CD8dim T cell Absolute Count || id:ebi-a-GCST90001596	MR Egger	0.0134333	1	0.90773
ebi-a-GCST90001596	ebi-a-GCST90018897	Periodontal disease || id:ebi-a-GCST90018897	CD8dim T cell Absolute Count || id:ebi-a-GCST90001596	Inverse variance weighted	0.202966	2	0.903497
ebi-a-GCST90001599	ebi-a-GCST90018897	Periodontal disease || id:ebi-a-GCST90018897	CD4-CD8- T cell %T cell || id:ebi-a-GCST90001599	MR Egger	0.0712779	1	0.789485
ebi-a-GCST90001599	ebi-a-GCST90018897	Periodontal disease || id:ebi-a-GCST90018897	CD4-CD8- T cell %T cell || id:ebi-a-GCST90001599	Inverse variance weighted	0.474326	2	0.788863
ebi-a-GCST90001623	ebi-a-GCST90018897	Periodontal disease || id:ebi-a-GCST90018897	Natural Killer T %lymphocyte || id:ebi-a-GCST90001623	MR Egger	5.04681	5	0.410194
ebi-a-GCST90001623	ebi-a-GCST90018897	Periodontal disease || id:ebi-a-GCST90018897	Natural Killer T %lymphocyte || id:ebi-a-GCST90001623	Inverse variance weighted	5.76496	6	0.450028
ebi-a-GCST90001633	ebi-a-GCST90018897	Periodontal disease || id:ebi-a-GCST90018897	CD8dim Natural Killer T Absolute Count || id:ebi-a-GCST90001633	MR Egger	4.28045	3	0.232729
ebi-a-GCST90001633	ebi-a-GCST90018897	Periodontal disease || id:ebi-a-GCST90018897	CD8dim Natural Killer T Absolute Count || id:ebi-a-GCST90001633	Inverse variance weighted	4.6596	4	0.32404
ebi-a-GCST90001635	ebi-a-GCST90018897	Periodontal disease || id:ebi-a-GCST90018897	CD8dim Natural Killer T %lymphocyte || id:ebi-a-GCST90001635	MR Egger	5.96642	4	0.20167
ebi-a-GCST90001635	ebi-a-GCST90018897	Periodontal disease || id:ebi-a-GCST90018897	CD8dim Natural Killer T %lymphocyte || id:ebi-a-GCST90001635	Inverse variance weighted	8.16996	5	0.147114
ebi-a-GCST90001644	ebi-a-GCST90018897	Periodontal disease || id:ebi-a-GCST90018897	B cell %lymphocyte || id:ebi-a-GCST90001644	Inverse variance weighted	6.28437e-05	1	0.993675
ebi-a-GCST90001664	ebi-a-GCST90018897	Periodontal disease || id:ebi-a-GCST90018897	CD28+ CD45RA+ CD8dim T cell %T cell || id:ebi-a-GCST90001664	MR Egger	16.1747	4	0.00279343
ebi-a-GCST90001664	ebi-a-GCST90018897	Periodontal disease || id:ebi-a-GCST90018897	CD28+ CD45RA+ CD8dim T cell %T cell || id:ebi-a-GCST90001664	Inverse variance weighted	16.2792	5	0.00609046
ebi-a-GCST90001668	ebi-a-GCST90018897	Periodontal disease || id:ebi-a-GCST90018897	CD28+ CD45RA- CD8dim T cell %CD8dim T cell || id:ebi-a-GCST90001668	Inverse variance weighted	8.87613	1	0.00288924
ebi-a-GCST90001671	ebi-a-GCST90018897	Periodontal disease || id:ebi-a-GCST90018897	CD39+ CD8+ T cell %CD8+ T cell || id:ebi-a-GCST90001671	MR Egger	4.57662	5	0.469697
ebi-a-GCST90001671	ebi-a-GCST90018897	Periodontal disease || id:ebi-a-GCST90018897	CD39+ CD8+ T cell %CD8+ T cell || id:ebi-a-GCST90001671	Inverse variance weighted	4.82293	6	0.566717
ebi-a-GCST90001762	ebi-a-GCST90018897	Periodontal disease || id:ebi-a-GCST90018897	CD20 on IgD+ B cell || id:ebi-a-GCST90001762	MR Egger	5.24517	4	0.263054
ebi-a-GCST90001762	ebi-a-GCST90018897	Periodontal disease || id:ebi-a-GCST90018897	CD20 on IgD+ B cell || id:ebi-a-GCST90001762	Inverse variance weighted	7.85994	5	0.164125
ebi-a-GCST90001763	ebi-a-GCST90018897	Periodontal disease || id:ebi-a-GCST90018897	CD20 on transitional B cell || id:ebi-a-GCST90001763	Inverse variance weighted	0.124544	1	0.724157
ebi-a-GCST90001784	ebi-a-GCST90018897	Periodontal disease || id:ebi-a-GCST90018897	CD25 on IgD+ CD38dim B cell || id:ebi-a-GCST90001784	MR Egger	1.59702	1	0.206327
ebi-a-GCST90001784	ebi-a-GCST90018897	Periodontal disease || id:ebi-a-GCST90018897	CD25 on IgD+ CD38dim B cell || id:ebi-a-GCST90001784	Inverse variance weighted	2.13017	2	0.344699
ebi-a-GCST90001826	ebi-a-GCST90018897	Periodontal disease || id:ebi-a-GCST90018897	IgD on unswitched memory B cell || id:ebi-a-GCST90001826	MR Egger	4.91367	2	0.0857059
ebi-a-GCST90001826	ebi-a-GCST90018897	Periodontal disease || id:ebi-a-GCST90018897	IgD on unswitched memory B cell || id:ebi-a-GCST90001826	Inverse variance weighted	4.98611	3	0.172817
ebi-a-GCST90001831	ebi-a-GCST90018897	Periodontal disease || id:ebi-a-GCST90018897	CD62L on CD62L+ myeloid Dendritic Cell || id:ebi-a-GCST90001831	Inverse variance weighted	0.305066	1	0.580724
ebi-a-GCST90001834	ebi-a-GCST90018897	Periodontal disease || id:ebi-a-GCST90018897	CD62L on monocyte || id:ebi-a-GCST90001834	Inverse variance weighted	1.18183	1	0.276984
ebi-a-GCST90001861	ebi-a-GCST90018897	Periodontal disease || id:ebi-a-GCST90018897	CD3 on CD28+ CD4+ T cell || id:ebi-a-GCST90001861	Inverse variance weighted	0.273729	1	0.600841
ebi-a-GCST90001864	ebi-a-GCST90018897	Periodontal disease || id:ebi-a-GCST90018897	CD3 on CD28+ CD45RA+ CD8+ T cell || id:ebi-a-GCST90001864	MR Egger	0.37629	1	0.539595
ebi-a-GCST90001864	ebi-a-GCST90018897	Periodontal disease || id:ebi-a-GCST90018897	CD3 on CD28+ CD45RA+ CD8+ T cell || id:ebi-a-GCST90001864	Inverse variance weighted	0.415673	2	0.81234
ebi-a-GCST90001865	ebi-a-GCST90018897	Periodontal disease || id:ebi-a-GCST90018897	CD3 on CD28- CD8+ T cell || id:ebi-a-GCST90001865	Inverse variance weighted	5.19547	1	0.0226458
ebi-a-GCST90001867	ebi-a-GCST90018897	Periodontal disease || id:ebi-a-GCST90018897	CD3 on CD4+ T cell || id:ebi-a-GCST90001867	Inverse variance weighted	2.10678	1	0.146647
ebi-a-GCST90001891	ebi-a-GCST90018897	Periodontal disease || id:ebi-a-GCST90018897	CD28 on CD45RA- CD4 not regulatory T cell || id:ebi-a-GCST90001891	MR Egger	0.366461	1	0.544939
ebi-a-GCST90001891	ebi-a-GCST90018897	Periodontal disease || id:ebi-a-GCST90018897	CD28 on CD45RA- CD4 not regulatory T cell || id:ebi-a-GCST90001891	Inverse variance weighted	0.416336	2	0.81207
ebi-a-GCST90001896	ebi-a-GCST90018897	Periodontal disease || id:ebi-a-GCST90018897	CD28 on CD28+ CD45RA+ CD8+ T cell || id:ebi-a-GCST90001896	MR Egger	0.948043	1	0.330218
ebi-a-GCST90001896	ebi-a-GCST90018897	Periodontal disease || id:ebi-a-GCST90018897	CD28 on CD28+ CD45RA+ CD8+ T cell || id:ebi-a-GCST90001896	Inverse variance weighted	2.57638	2	0.27577
ebi-a-GCST90001911	ebi-a-GCST90018897	Periodontal disease || id:ebi-a-GCST90018897	CD45 on Natural Killer || id:ebi-a-GCST90001911	MR Egger	1.22557	1	0.26827
ebi-a-GCST90001911	ebi-a-GCST90018897	Periodontal disease || id:ebi-a-GCST90018897	CD45 on Natural Killer || id:ebi-a-GCST90001911	Inverse variance weighted	4.9816	2	0.0828436
ebi-a-GCST90001917	ebi-a-GCST90018897	Periodontal disease || id:ebi-a-GCST90018897	CD45 on CD8+ T cell || id:ebi-a-GCST90001917	Inverse variance weighted	0.119141	1	0.729968
ebi-a-GCST90001959	ebi-a-GCST90018897	Periodontal disease || id:ebi-a-GCST90018897	CD4 on HLA DR+ CD4+ T cell || id:ebi-a-GCST90001959	Inverse variance weighted	0.173916	1	0.676655
ebi-a-GCST90001983	ebi-a-GCST90018897	Periodontal disease || id:ebi-a-GCST90018897	CD14 on CD14+ CD16+ monocyte || id:ebi-a-GCST90001983	Inverse variance weighted	1.13486	1	0.28674
ebi-a-GCST90002015	ebi-a-GCST90018897	Periodontal disease || id:ebi-a-GCST90018897	CCR2 on plasmacytoid Dendritic Cell || id:ebi-a-GCST90002015	Inverse variance weighted	0.309089	1	0.57824
ebi-a-GCST90002025	ebi-a-GCST90018897	Periodontal disease || id:ebi-a-GCST90018897	CD4 on Effector Memory CD4+ T cell || id:ebi-a-GCST90002025	MR Egger	0.243049	1	0.622013
ebi-a-GCST90002025	ebi-a-GCST90018897	Periodontal disease || id:ebi-a-GCST90018897	CD4 on Effector Memory CD4+ T cell || id:ebi-a-GCST90002025	Inverse variance weighted	0.245064	2	0.884677
ebi-a-GCST90002029	ebi-a-GCST90018897	Periodontal disease || id:ebi-a-GCST90018897	CD39 on CD39+ CD8+ T cell || id:ebi-a-GCST90002029	Inverse variance weighted	0.0220918	1	0.881843
ebi-a-GCST90002054	ebi-a-GCST90018897	Periodontal disease || id:ebi-a-GCST90018897	CD8 on Central Memory CD8+ T cell || id:ebi-a-GCST90002054	MR Egger	2.17762	2	0.336616
ebi-a-GCST90002054	ebi-a-GCST90018897	Periodontal disease || id:ebi-a-GCST90018897	CD8 on Central Memory CD8+ T cell || id:ebi-a-GCST90002054	Inverse variance weighted	2.21595	3	0.528814
ebi-a-GCST90002058	ebi-a-GCST90018897	Periodontal disease || id:ebi-a-GCST90018897	CD8 on CD8+ T cell || id:ebi-a-GCST90002058	MR Egger	0.308741	1	0.578454
ebi-a-GCST90002058	ebi-a-GCST90018897	Periodontal disease || id:ebi-a-GCST90018897	CD8 on CD8+ T cell || id:ebi-a-GCST90002058	Inverse variance weighted	2.22768	2	0.328296
ebi-a-GCST90002061	ebi-a-GCST90018897	Periodontal disease || id:ebi-a-GCST90018897	CD4 on CD39+ CD4+ T cell || id:ebi-a-GCST90002061	MR Egger	5.80861	6	0.444967
ebi-a-GCST90002061	ebi-a-GCST90018897	Periodontal disease || id:ebi-a-GCST90018897	CD4 on CD39+ CD4+ T cell || id:ebi-a-GCST90002061	Inverse variance weighted	6.57594	7	0.474325
ebi-a-GCST90002121	ebi-a-GCST90018897	Periodontal disease || id:ebi-a-GCST90018897	CD8 on CD39+ CD8+ T cell || id:ebi-a-GCST90002121	MR Egger	2.33797	3	0.505287
ebi-a-GCST90002121	ebi-a-GCST90018897	Periodontal disease || id:ebi-a-GCST90018897	CD8 on CD39+ CD8+ T cell || id:ebi-a-GCST90002121	Inverse variance weighted	3.74349	4	0.441833
ebi-a-GCST90001462	ebi-a-GCST90018897	Periodontal disease || id:ebi-a-GCST90018897	CD62L- Dendritic Cell Absolute Count || id:ebi-a-GCST90001462	MR Egger	7.46633	3	0.0584298
ebi-a-GCST90001462	ebi-a-GCST90018897	Periodontal disease || id:ebi-a-GCST90018897	CD62L- Dendritic Cell Absolute Count || id:ebi-a-GCST90001462	Inverse variance weighted	10.2774	4	0.0360055
ebi-a-GCST90001482	ebi-a-GCST90018897	Periodontal disease || id:ebi-a-GCST90018897	Resting CD4 regulatory T cell %CD4+ T cell || id:ebi-a-GCST90001482	MR Egger	3.29541	4	0.50966
ebi-a-GCST90001482	ebi-a-GCST90018897	Periodontal disease || id:ebi-a-GCST90018897	Resting CD4 regulatory T cell %CD4+ T cell || id:ebi-a-GCST90001482	Inverse variance weighted	4.37836	5	0.496321
ebi-a-GCST90001485	ebi-a-GCST90018897	Periodontal disease || id:ebi-a-GCST90018897	CD39+ resting CD4 regulatory T cell %CD4 regulatory T cell || id:ebi-a-GCST90001485	MR Egger	19.6469	11	0.0504245
ebi-a-GCST90001485	ebi-a-GCST90018897	Periodontal disease || id:ebi-a-GCST90018897	CD39+ resting CD4 regulatory T cell %CD4 regulatory T cell || id:ebi-a-GCST90001485	Inverse variance weighted	21.7813	12	0.0400447
ebi-a-GCST90001503	ebi-a-GCST90018897	Periodontal disease || id:ebi-a-GCST90018897	Activated & secreting CD4 regulatory T cell %CD4+ T cell || id:ebi-a-GCST90001503	MR Egger	12.4619	7	0.0863572
ebi-a-GCST90001503	ebi-a-GCST90018897	Periodontal disease || id:ebi-a-GCST90018897	Activated & secreting CD4 regulatory T cell %CD4+ T cell || id:ebi-a-GCST90001503	Inverse variance weighted	12.6876	8	0.123062
ebi-a-GCST90001512	ebi-a-GCST90018897	Periodontal disease || id:ebi-a-GCST90018897	CD25++ CD45RA- CD4 not regulatory T cell %T cell || id:ebi-a-GCST90001512	MR Egger	6.15442	1	0.0131084
ebi-a-GCST90001512	ebi-a-GCST90018897	Periodontal disease || id:ebi-a-GCST90018897	CD25++ CD45RA- CD4 not regulatory T cell %T cell || id:ebi-a-GCST90001512	Inverse variance weighted	6.2179	2	0.0446478
ebi-a-GCST90001524	ebi-a-GCST90018897	Periodontal disease || id:ebi-a-GCST90018897	Granulocytic Myeloid-Derived Suppressor Cells Absolute Count || id:ebi-a-GCST90001524	Inverse variance weighted	0.510017	1	0.475131
ebi-a-GCST90001543	ebi-a-GCST90018897	Periodontal disease || id:ebi-a-GCST90018897	Effector Memory CD4+ T cell %CD4+ T cell || id:ebi-a-GCST90001543	Inverse variance weighted	5.92978	1	0.0148871
ebi-a-GCST90001551	ebi-a-GCST90018897	Periodontal disease || id:ebi-a-GCST90018897	Naive CD8+ T cell Absolute Count || id:ebi-a-GCST90001551	Inverse variance weighted	0.822758	1	0.364375
ebi-a-GCST90001613	ebi-a-GCST90018897	Periodontal disease || id:ebi-a-GCST90018897	CD4-CD8- T cell %leukocyte || id:ebi-a-GCST90001613	MR Egger	0.571742	2	0.75136
ebi-a-GCST90001613	ebi-a-GCST90018897	Periodontal disease || id:ebi-a-GCST90018897	CD4-CD8- T cell %leukocyte || id:ebi-a-GCST90001613	Inverse variance weighted	0.573184	3	0.902543
ebi-a-GCST90001628	ebi-a-GCST90018897	Periodontal disease || id:ebi-a-GCST90018897	HLA DR+ CD8+ T cell %T cell || id:ebi-a-GCST90001628	MR Egger	1.92508	2	0.381921
ebi-a-GCST90001628	ebi-a-GCST90018897	Periodontal disease || id:ebi-a-GCST90018897	HLA DR+ CD8+ T cell %T cell || id:ebi-a-GCST90001628	Inverse variance weighted	3.16455	3	0.366944
ebi-a-GCST90001643	ebi-a-GCST90018897	Periodontal disease || id:ebi-a-GCST90018897	B cell %CD3- lymphocyte || id:ebi-a-GCST90001643	MR Egger	0.664109	1	0.415113
ebi-a-GCST90001643	ebi-a-GCST90018897	Periodontal disease || id:ebi-a-GCST90018897	B cell %CD3- lymphocyte || id:ebi-a-GCST90001643	Inverse variance weighted	0.719504	2	0.697849
ebi-a-GCST90001661	ebi-a-GCST90018897	Periodontal disease || id:ebi-a-GCST90018897	CD28- CD8dim T cell %T cell || id:ebi-a-GCST90001661	MR Egger	1.88217	1	0.170087
ebi-a-GCST90001661	ebi-a-GCST90018897	Periodontal disease || id:ebi-a-GCST90018897	CD28- CD8dim T cell %T cell || id:ebi-a-GCST90001661	Inverse variance weighted	2.92666	2	0.231464
ebi-a-GCST90001690	ebi-a-GCST90018897	Periodontal disease || id:ebi-a-GCST90018897	CD28+ CD45RA+ CD8+ T cell Absolute Count || id:ebi-a-GCST90001690	MR Egger	0.373804	1	0.540938
ebi-a-GCST90001690	ebi-a-GCST90018897	Periodontal disease || id:ebi-a-GCST90018897	CD28+ CD45RA+ CD8+ T cell Absolute Count || id:ebi-a-GCST90001690	Inverse variance weighted	0.610574	2	0.736912
ebi-a-GCST90001747	ebi-a-GCST90018897	Periodontal disease || id:ebi-a-GCST90018897	CD20 on IgD+ CD24- B cell || id:ebi-a-GCST90001747	MR Egger	3.013	3	0.389626
ebi-a-GCST90001747	ebi-a-GCST90018897	Periodontal disease || id:ebi-a-GCST90018897	CD20 on IgD+ CD24- B cell || id:ebi-a-GCST90001747	Inverse variance weighted	5.22551	4	0.264931
ebi-a-GCST90001753	ebi-a-GCST90018897	Periodontal disease || id:ebi-a-GCST90018897	CD20 on IgD- CD24- B cell || id:ebi-a-GCST90001753	Inverse variance weighted	0.139829	1	0.708452
ebi-a-GCST90001755	ebi-a-GCST90018897	Periodontal disease || id:ebi-a-GCST90018897	CD20 on IgD- CD38- B cell || id:ebi-a-GCST90001755	MR Egger	5.2392	2	0.0728321
ebi-a-GCST90001755	ebi-a-GCST90018897	Periodontal disease || id:ebi-a-GCST90018897	CD20 on IgD- CD38- B cell || id:ebi-a-GCST90001755	Inverse variance weighted	6.17042	3	0.103607
ebi-a-GCST90001759	ebi-a-GCST90018897	Periodontal disease || id:ebi-a-GCST90018897	CD20 on naive-mature B cell || id:ebi-a-GCST90001759	MR Egger	6.80039	5	0.235914
ebi-a-GCST90001759	ebi-a-GCST90018897	Periodontal disease || id:ebi-a-GCST90018897	CD20 on naive-mature B cell || id:ebi-a-GCST90001759	Inverse variance weighted	7.94999	6	0.24179
ebi-a-GCST90001783	ebi-a-GCST90018897	Periodontal disease || id:ebi-a-GCST90018897	CD25 on IgD+ CD38+ B cell || id:ebi-a-GCST90001783	Inverse variance weighted	1.25623	1	0.262365
ebi-a-GCST90001789	ebi-a-GCST90018897	Periodontal disease || id:ebi-a-GCST90018897	CD25 on IgD- CD38dim B cell || id:ebi-a-GCST90001789	MR Egger	0.907185	1	0.340862
ebi-a-GCST90001789	ebi-a-GCST90018897	Periodontal disease || id:ebi-a-GCST90018897	CD25 on IgD- CD38dim B cell || id:ebi-a-GCST90001789	Inverse variance weighted	2.26192	2	0.322722
ebi-a-GCST90001793	ebi-a-GCST90018897	Periodontal disease || id:ebi-a-GCST90018897	CD25 on switched memory B cell || id:ebi-a-GCST90001793	MR Egger	1.98831	1	0.158517
ebi-a-GCST90001793	ebi-a-GCST90018897	Periodontal disease || id:ebi-a-GCST90018897	CD25 on switched memory B cell || id:ebi-a-GCST90001793	Inverse variance weighted	2.07556	2	0.35424
ebi-a-GCST90001794	ebi-a-GCST90018897	Periodontal disease || id:ebi-a-GCST90018897	CD25 on IgD+ B cell || id:ebi-a-GCST90001794	Inverse variance weighted	1.55726	1	0.212067
ebi-a-GCST90001839	ebi-a-GCST90018897	Periodontal disease || id:ebi-a-GCST90018897	CD3 on Effector Memory CD8+ T cell || id:ebi-a-GCST90001839	MR Egger	0.746886	1	0.387464
ebi-a-GCST90001839	ebi-a-GCST90018897	Periodontal disease || id:ebi-a-GCST90018897	CD3 on Effector Memory CD8+ T cell || id:ebi-a-GCST90001839	Inverse variance weighted	0.803556	2	0.669129
ebi-a-GCST90001840	ebi-a-GCST90018897	Periodontal disease || id:ebi-a-GCST90018897	CD3 on Terminally Differentiated CD8+ T cell || id:ebi-a-GCST90001840	Inverse variance weighted	3.5639	1	0.0590488
ebi-a-GCST90001981	ebi-a-GCST90018897	Periodontal disease || id:ebi-a-GCST90018897	CD40 on CD14+ CD16+ monocyte || id:ebi-a-GCST90001981	MR Egger	5.10442	3	0.164309
ebi-a-GCST90001981	ebi-a-GCST90018897	Periodontal disease || id:ebi-a-GCST90018897	CD40 on CD14+ CD16+ monocyte || id:ebi-a-GCST90001981	Inverse variance weighted	5.44979	4	0.244178
ebi-a-GCST90001991	ebi-a-GCST90018897	Periodontal disease || id:ebi-a-GCST90018897	HLA DR on CD14+ monocyte || id:ebi-a-GCST90001991	MR Egger	5.60895	2	0.0605385
ebi-a-GCST90001991	ebi-a-GCST90018897	Periodontal disease || id:ebi-a-GCST90018897	HLA DR on CD14+ monocyte || id:ebi-a-GCST90001991	Inverse variance weighted	6.14967	3	0.104551
ebi-a-GCST90001997	ebi-a-GCST90018897	Periodontal disease || id:ebi-a-GCST90018897	CX3CR1 on CD14+ CD16- monocyte || id:ebi-a-GCST90001997	MR Egger	0.293249	1	0.588146
ebi-a-GCST90001997	ebi-a-GCST90018897	Periodontal disease || id:ebi-a-GCST90018897	CX3CR1 on CD14+ CD16- monocyte || id:ebi-a-GCST90001997	Inverse variance weighted	0.592501	2	0.743601
ebi-a-GCST90002055	ebi-a-GCST90018897	Periodontal disease || id:ebi-a-GCST90018897	CD8 on naive CD8+ T cell || id:ebi-a-GCST90002055	MR Egger	2.05372	1	0.151835
ebi-a-GCST90002055	ebi-a-GCST90018897	Periodontal disease || id:ebi-a-GCST90018897	CD8 on naive CD8+ T cell || id:ebi-a-GCST90002055	Inverse variance weighted	2.29282	2	0.317775
ebi-a-GCST90002109	ebi-a-GCST90018897	Periodontal disease || id:ebi-a-GCST90018897	HLA DR on CD33+ HLA DR+ CD14dim || id:ebi-a-GCST90002109	MR Egger	2.63007	1	0.104857
ebi-a-GCST90002109	ebi-a-GCST90018897	Periodontal disease || id:ebi-a-GCST90018897	HLA DR on CD33+ HLA DR+ CD14dim || id:ebi-a-GCST90002109	Inverse variance weighted	7.80863	2	0.0201548
ebi-a-GCST90002116	ebi-a-GCST90018897	Periodontal disease || id:ebi-a-GCST90018897	HLA DR on B cell || id:ebi-a-GCST90002116	MR Egger	6.14537	6	0.407104
ebi-a-GCST90002116	ebi-a-GCST90018897	Periodontal disease || id:ebi-a-GCST90018897	HLA DR on B cell || id:ebi-a-GCST90002116	Inverse variance weighted	6.18355	7	0.518489
ebi-a-GCST90001426	ebi-a-GCST90018897	Periodontal disease || id:ebi-a-GCST90018897	IgD- CD38dim B cell %lymphocyte || id:ebi-a-GCST90001426	Inverse variance weighted	0.0468771	1	0.828589
ebi-a-GCST90001450	ebi-a-GCST90018897	Periodontal disease || id:ebi-a-GCST90018897	CD62L- monocyte Absolute Count || id:ebi-a-GCST90001450	MR Egger	0.000917175	1	0.97584
ebi-a-GCST90001450	ebi-a-GCST90018897	Periodontal disease || id:ebi-a-GCST90018897	CD62L- monocyte Absolute Count || id:ebi-a-GCST90001450	Inverse variance weighted	0.435616	2	0.80428
ebi-a-GCST90001497	ebi-a-GCST90018897	Periodontal disease || id:ebi-a-GCST90018897	CD39+ secreting CD4 regulatory T cell %CD4 regulatory T cell || id:ebi-a-GCST90001497	MR Egger	2.95539	6	0.814425
ebi-a-GCST90001497	ebi-a-GCST90018897	Periodontal disease || id:ebi-a-GCST90018897	CD39+ secreting CD4 regulatory T cell %CD4 regulatory T cell || id:ebi-a-GCST90001497	Inverse variance weighted	3.02617	7	0.882571
ebi-a-GCST90001510	ebi-a-GCST90018897	Periodontal disease || id:ebi-a-GCST90018897	CD25++ CD45RA- CD4 not regulatory T cell Absolute Count || id:ebi-a-GCST90001510	Inverse variance weighted	1.89782	1	0.168323
ebi-a-GCST90001516	ebi-a-GCST90018897	Periodontal disease || id:ebi-a-GCST90018897	Immature Myeloid-Derived Suppressor Cells %CD33dim HLA DR- CD66b- || id:ebi-a-GCST90001516	Inverse variance weighted	0.0362812	1	0.848936
ebi-a-GCST90001559	ebi-a-GCST90018897	Periodontal disease || id:ebi-a-GCST90018897	Terminally Differentiated CD8+ T cell %T cell || id:ebi-a-GCST90001559	Inverse variance weighted	3.72951	1	0.0534591
ebi-a-GCST90001574	ebi-a-GCST90018897	Periodontal disease || id:ebi-a-GCST90018897	Terminally Differentiated CD4-CD8- T cell %T cell || id:ebi-a-GCST90001574	MR Egger	11.3577	4	0.0228251
ebi-a-GCST90001574	ebi-a-GCST90018897	Periodontal disease || id:ebi-a-GCST90018897	Terminally Differentiated CD4-CD8- T cell %T cell || id:ebi-a-GCST90001574	Inverse variance weighted	18.0998	5	0.00282392
ebi-a-GCST90001612	ebi-a-GCST90018897	Periodontal disease || id:ebi-a-GCST90018897	CD8dim T cell %leukocyte || id:ebi-a-GCST90001612	Inverse variance weighted	0.028621	1	0.865657
ebi-a-GCST90001627	ebi-a-GCST90018897	Periodontal disease || id:ebi-a-GCST90018897	HLA DR+ CD8+ T cell Absolute Count || id:ebi-a-GCST90001627	MR Egger	0.981724	2	0.612098
ebi-a-GCST90001627	ebi-a-GCST90018897	Periodontal disease || id:ebi-a-GCST90018897	HLA DR+ CD8+ T cell Absolute Count || id:ebi-a-GCST90001627	Inverse variance weighted	1.13311	3	0.769087
ebi-a-GCST90001637	ebi-a-GCST90018897	Periodontal disease || id:ebi-a-GCST90018897	CD4-CD8- Natural Killer T %T cell || id:ebi-a-GCST90001637	MR Egger	5.13215	3	0.162372
ebi-a-GCST90001637	ebi-a-GCST90018897	Periodontal disease || id:ebi-a-GCST90018897	CD4-CD8- Natural Killer T %T cell || id:ebi-a-GCST90001637	Inverse variance weighted	5.13884	4	0.273346
ebi-a-GCST90001666	ebi-a-GCST90018897	Periodontal disease || id:ebi-a-GCST90018897	CD28+ CD45RA+ CD8dim T cell Absolute Count || id:ebi-a-GCST90001666	MR Egger	15.3688	6	0.0175745
ebi-a-GCST90001666	ebi-a-GCST90018897	Periodontal disease || id:ebi-a-GCST90018897	CD28+ CD45RA+ CD8dim T cell Absolute Count || id:ebi-a-GCST90001666	Inverse variance weighted	15.8412	7	0.0266077
ebi-a-GCST90001699	ebi-a-GCST90018897	Periodontal disease || id:ebi-a-GCST90018897	CD45RA+ CD28- CD8+ T cell %CD8+ T cell || id:ebi-a-GCST90001699	Inverse variance weighted	0.489604	1	0.484104
ebi-a-GCST90001700	ebi-a-GCST90018897	Periodontal disease || id:ebi-a-GCST90018897	CD45RA+ CD28- CD8+ T cell %T cell || id:ebi-a-GCST90001700	MR Egger	79.1299	59	0.0412621
ebi-a-GCST90001700	ebi-a-GCST90018897	Periodontal disease || id:ebi-a-GCST90018897	CD45RA+ CD28- CD8+ T cell %T cell || id:ebi-a-GCST90001700	Inverse variance weighted	80.1003	60	0.0425386
ebi-a-GCST90001711	ebi-a-GCST90018897	Periodontal disease || id:ebi-a-GCST90018897	BAFF-R on IgD- CD27- B cell || id:ebi-a-GCST90001711	MR Egger	8.01293	9	0.532844
ebi-a-GCST90001711	ebi-a-GCST90018897	Periodontal disease || id:ebi-a-GCST90018897	BAFF-R on IgD- CD27- B cell || id:ebi-a-GCST90001711	Inverse variance weighted	12.6936	10	0.241312
ebi-a-GCST90001713	ebi-a-GCST90018897	Periodontal disease || id:ebi-a-GCST90018897	BAFF-R on IgD- CD38+ B cell || id:ebi-a-GCST90001713	MR Egger	0.363054	1	0.546815
ebi-a-GCST90001713	ebi-a-GCST90018897	Periodontal disease || id:ebi-a-GCST90018897	BAFF-R on IgD- CD38+ B cell || id:ebi-a-GCST90001713	Inverse variance weighted	0.365176	2	0.833112
ebi-a-GCST90001777	ebi-a-GCST90018897	Periodontal disease || id:ebi-a-GCST90018897	CD25 on CD24+ CD27+ B cell || id:ebi-a-GCST90001777	MR Egger	4.65558	2	0.097511
ebi-a-GCST90001777	ebi-a-GCST90018897	Periodontal disease || id:ebi-a-GCST90018897	CD25 on CD24+ CD27+ B cell || id:ebi-a-GCST90001777	Inverse variance weighted	4.91925	3	0.177807
ebi-a-GCST90001802	ebi-a-GCST90018897	Periodontal disease || id:ebi-a-GCST90018897	CD27 on IgD- CD38- B cell || id:ebi-a-GCST90001802	MR Egger	2.42749	5	0.787374
ebi-a-GCST90001802	ebi-a-GCST90018897	Periodontal disease || id:ebi-a-GCST90018897	CD27 on IgD- CD38- B cell || id:ebi-a-GCST90001802	Inverse variance weighted	3.08384	6	0.798253
ebi-a-GCST90001824	ebi-a-GCST90018897	Periodontal disease || id:ebi-a-GCST90018897	IgD on IgD+ CD38+ B cell || id:ebi-a-GCST90001824	Inverse variance weighted	0.0917657	1	0.761944
ebi-a-GCST90001855	ebi-a-GCST90018897	Periodontal disease || id:ebi-a-GCST90018897	CD3 on secreting CD4 regulatory T cell || id:ebi-a-GCST90001855	MR Egger	8.181	1	0.00423313
ebi-a-GCST90001855	ebi-a-GCST90018897	Periodontal disease || id:ebi-a-GCST90018897	CD3 on secreting CD4 regulatory T cell || id:ebi-a-GCST90001855	Inverse variance weighted	8.53528	2	0.0140148
ebi-a-GCST90001885	ebi-a-GCST90018897	Periodontal disease || id:ebi-a-GCST90018897	CD16-CD56 on HLA DR+ Natural Killer || id:ebi-a-GCST90001885	Inverse variance weighted	3.38602	1	0.0657517
ebi-a-GCST90001898	ebi-a-GCST90018897	Periodontal disease || id:ebi-a-GCST90018897	CD28 on CD4+ T cell || id:ebi-a-GCST90001898	Inverse variance weighted	0.566782	1	0.451541
ebi-a-GCST90001901	ebi-a-GCST90018897	Periodontal disease || id:ebi-a-GCST90018897	CD28 on CD39+ resting CD4 regulatory T cell || id:ebi-a-GCST90001901	Inverse variance weighted	0.508154	1	0.475939
ebi-a-GCST90001906	ebi-a-GCST90018897	Periodontal disease || id:ebi-a-GCST90018897	CD86 on granulocyte || id:ebi-a-GCST90001906	Inverse variance weighted	1.84199	1	0.174718
ebi-a-GCST90002001	ebi-a-GCST90018897	Periodontal disease || id:ebi-a-GCST90018897	CD64 on CD14- CD16- || id:ebi-a-GCST90002001	Inverse variance weighted	0.442415	1	0.505959
ebi-a-GCST90002004	ebi-a-GCST90018897	Periodontal disease || id:ebi-a-GCST90018897	CCR2 on CD14+ CD16- monocyte || id:ebi-a-GCST90002004	MR Egger	3.18661	1	0.0742437
ebi-a-GCST90002004	ebi-a-GCST90018897	Periodontal disease || id:ebi-a-GCST90018897	CCR2 on CD14+ CD16- monocyte || id:ebi-a-GCST90002004	Inverse variance weighted	4.51789	2	0.104461
ebi-a-GCST90002022	ebi-a-GCST90018897	Periodontal disease || id:ebi-a-GCST90018897	CD4 on CD4+ T cell || id:ebi-a-GCST90002022	MR Egger	1.10912	1	0.292274
ebi-a-GCST90002022	ebi-a-GCST90018897	Periodontal disease || id:ebi-a-GCST90018897	CD4 on CD4+ T cell || id:ebi-a-GCST90002022	Inverse variance weighted	2.94446	2	0.229413
ebi-a-GCST90002059	ebi-a-GCST90018897	Periodontal disease || id:ebi-a-GCST90018897	CD8 on Natural Killer T || id:ebi-a-GCST90002059	Inverse variance weighted	3.16279	1	0.0753343
ebi-a-GCST90002090	ebi-a-GCST90018897	Periodontal disease || id:ebi-a-GCST90018897	CD11c on granulocyte || id:ebi-a-GCST90002090	MR Egger	0.118359	2	0.942537
ebi-a-GCST90002090	ebi-a-GCST90018897	Periodontal disease || id:ebi-a-GCST90018897	CD11c on granulocyte || id:ebi-a-GCST90002090	Inverse variance weighted	6.80811	3	0.0782722
ebi-a-GCST90002102	ebi-a-GCST90018897	Periodontal disease || id:ebi-a-GCST90018897	CD45RA on resting CD4 regulatory T cell || id:ebi-a-GCST90002102	MR Egger	9.73164	5	0.0832061
ebi-a-GCST90002102	ebi-a-GCST90018897	Periodontal disease || id:ebi-a-GCST90018897	CD45RA on resting CD4 regulatory T cell || id:ebi-a-GCST90002102	Inverse variance weighted	11.1819	6	0.0829149
ebi-a-GCST90002118	ebi-a-GCST90018897	Periodontal disease || id:ebi-a-GCST90018897	CD8 on CD28+ CD45RA- CD8+ T cell || id:ebi-a-GCST90002118	MR Egger	4.40606	1	0.0358114
ebi-a-GCST90002118	ebi-a-GCST90018897	Periodontal disease || id:ebi-a-GCST90018897	CD8 on CD28+ CD45RA- CD8+ T cell || id:ebi-a-GCST90002118	Inverse variance weighted	4.71921	2	0.0944573
ebi-a-GCST90001471	ebi-a-GCST90018897	Periodontal disease || id:ebi-a-GCST90018897	CD62L- plasmacytoid Dendritic Cell %Dendritic Cell || id:ebi-a-GCST90001471	Inverse variance weighted	5.88066	1	0.0153081
ebi-a-GCST90001473	ebi-a-GCST90018897	Periodontal disease || id:ebi-a-GCST90018897	CD62L- CD86+ myeloid Dendritic Cell %Dendritic Cell || id:ebi-a-GCST90001473	MR Egger	8.68164	4	0.0695686
ebi-a-GCST90001473	ebi-a-GCST90018897	Periodontal disease || id:ebi-a-GCST90018897	CD62L- CD86+ myeloid Dendritic Cell %Dendritic Cell || id:ebi-a-GCST90001473	Inverse variance weighted	10.2264	5	0.0690682
ebi-a-GCST90001511	ebi-a-GCST90018897	Periodontal disease || id:ebi-a-GCST90018897	CD25++ CD45RA- CD4 not regulatory T cell %CD4+ T cell || id:ebi-a-GCST90001511	MR Egger	6.51333	1	0.0107069
ebi-a-GCST90001511	ebi-a-GCST90018897	Periodontal disease || id:ebi-a-GCST90018897	CD25++ CD45RA- CD4 not regulatory T cell %CD4+ T cell || id:ebi-a-GCST90001511	Inverse variance weighted	6.8641	2	0.0323207
ebi-a-GCST90001514	ebi-a-GCST90018897	Periodontal disease || id:ebi-a-GCST90018897	Hematopoietic Stem Cell Absolute Count || id:ebi-a-GCST90001514	Inverse variance weighted	0.653624	1	0.41882
ebi-a-GCST90001541	ebi-a-GCST90018897	Periodontal disease || id:ebi-a-GCST90018897	Naive CD4+ T cell %CD4+ T cell || id:ebi-a-GCST90001541	MR Egger	5.40972	2	0.0668798
ebi-a-GCST90001541	ebi-a-GCST90018897	Periodontal disease || id:ebi-a-GCST90018897	Naive CD4+ T cell %CD4+ T cell || id:ebi-a-GCST90001541	Inverse variance weighted	9.63331	3	0.0219547
ebi-a-GCST90001603	ebi-a-GCST90018897	Periodontal disease || id:ebi-a-GCST90018897	T cell Absolute Count || id:ebi-a-GCST90001603	Inverse variance weighted	1.38452	1	0.239333
ebi-a-GCST90001702	ebi-a-GCST90018897	Periodontal disease || id:ebi-a-GCST90018897	BAFF-R on CD24+ CD27+ B cell || id:ebi-a-GCST90001702	MR Egger	9.39416	8	0.310143
ebi-a-GCST90001702	ebi-a-GCST90018897	Periodontal disease || id:ebi-a-GCST90018897	BAFF-R on CD24+ CD27+ B cell || id:ebi-a-GCST90001702	Inverse variance weighted	10.7742	9	0.291504
ebi-a-GCST90001718	ebi-a-GCST90018897	Periodontal disease || id:ebi-a-GCST90018897	BAFF-R on switched memory B cell || id:ebi-a-GCST90001718	MR Egger	9.2985	9	0.410189
ebi-a-GCST90001718	ebi-a-GCST90018897	Periodontal disease || id:ebi-a-GCST90018897	BAFF-R on switched memory B cell || id:ebi-a-GCST90001718	Inverse variance weighted	12.631	10	0.245042
ebi-a-GCST90001719	ebi-a-GCST90018897	Periodontal disease || id:ebi-a-GCST90018897	BAFF-R on IgD+ B cell || id:ebi-a-GCST90001719	MR Egger	12.58	8	0.12714
ebi-a-GCST90001719	ebi-a-GCST90018897	Periodontal disease || id:ebi-a-GCST90018897	BAFF-R on IgD+ B cell || id:ebi-a-GCST90001719	Inverse variance weighted	12.7936	9	0.172169
ebi-a-GCST90001735	ebi-a-GCST90018897	Periodontal disease || id:ebi-a-GCST90018897	CD19 on IgD- CD38dim B cell || id:ebi-a-GCST90001735	MR Egger	1.21054	1	0.271226
ebi-a-GCST90001735	ebi-a-GCST90018897	Periodontal disease || id:ebi-a-GCST90018897	CD19 on IgD- CD38dim B cell || id:ebi-a-GCST90001735	Inverse variance weighted	1.21271	2	0.545335
ebi-a-GCST90001740	ebi-a-GCST90018897	Periodontal disease || id:ebi-a-GCST90018897	CD19 on switched memory B cell || id:ebi-a-GCST90001740	Inverse variance weighted	0.561821	1	0.453527
ebi-a-GCST90001767	ebi-a-GCST90018897	Periodontal disease || id:ebi-a-GCST90018897	CD24 on IgD+ CD38- unswitched memory B cell || id:ebi-a-GCST90001767	Inverse variance weighted	0.0662159	1	0.796928
ebi-a-GCST90001769	ebi-a-GCST90018897	Periodontal disease || id:ebi-a-GCST90018897	CD24 on IgD- CD38- B cell || id:ebi-a-GCST90001769	Inverse variance weighted	0.0226442	1	0.880386
ebi-a-GCST90001775	ebi-a-GCST90018897	Periodontal disease || id:ebi-a-GCST90018897	CD25 on B cell || id:ebi-a-GCST90001775	MR Egger	1.37844	1	0.240368
ebi-a-GCST90001775	ebi-a-GCST90018897	Periodontal disease || id:ebi-a-GCST90018897	CD25 on B cell || id:ebi-a-GCST90001775	Inverse variance weighted	1.7221	2	0.422717
ebi-a-GCST90001779	ebi-a-GCST90018897	Periodontal disease || id:ebi-a-GCST90018897	CD25 on IgD+ CD24- B cell || id:ebi-a-GCST90001779	MR Egger	2.21299	1	0.136853
ebi-a-GCST90001779	ebi-a-GCST90018897	Periodontal disease || id:ebi-a-GCST90018897	CD25 on IgD+ CD24- B cell || id:ebi-a-GCST90001779	Inverse variance weighted	2.36697	2	0.30621
ebi-a-GCST90001832	ebi-a-GCST90018897	Periodontal disease || id:ebi-a-GCST90018897	CD62L on CD62L+ plasmacytoid Dendritic Cell || id:ebi-a-GCST90001832	MR Egger	1.23305	1	0.266816
ebi-a-GCST90001832	ebi-a-GCST90018897	Periodontal disease || id:ebi-a-GCST90018897	CD62L on CD62L+ plasmacytoid Dendritic Cell || id:ebi-a-GCST90001832	Inverse variance weighted	3.44401	2	0.178707
ebi-a-GCST90001947	ebi-a-GCST90018897	Periodontal disease || id:ebi-a-GCST90018897	CD33 on CD33+ HLA DR+ CD14dim || id:ebi-a-GCST90001947	MR Egger	0.184747	2	0.911765
ebi-a-GCST90001947	ebi-a-GCST90018897	Periodontal disease || id:ebi-a-GCST90018897	CD33 on CD33+ HLA DR+ CD14dim || id:ebi-a-GCST90001947	Inverse variance weighted	2.53689	3	0.468661
ebi-a-GCST90001964	ebi-a-GCST90018897	Periodontal disease || id:ebi-a-GCST90018897	FSC-A on plasmacytoid Dendritic Cell || id:ebi-a-GCST90001964	MR Egger	0.624285	2	0.731877
ebi-a-GCST90001964	ebi-a-GCST90018897	Periodontal disease || id:ebi-a-GCST90018897	FSC-A on plasmacytoid Dendritic Cell || id:ebi-a-GCST90001964	Inverse variance weighted	0.839531	3	0.83999
ebi-a-GCST90001970	ebi-a-GCST90018897	Periodontal disease || id:ebi-a-GCST90018897	FSC-A on HLA DR+ Natural Killer || id:ebi-a-GCST90001970	MR Egger	1.36149	2	0.506239
ebi-a-GCST90001970	ebi-a-GCST90018897	Periodontal disease || id:ebi-a-GCST90018897	FSC-A on HLA DR+ Natural Killer || id:ebi-a-GCST90001970	Inverse variance weighted	2.45638	3	0.483227
ebi-a-GCST90001994	ebi-a-GCST90018897	Periodontal disease || id:ebi-a-GCST90018897	CX3CR1 on CD14- CD16- || id:ebi-a-GCST90001994	MR Egger	0.355956	1	0.550761
ebi-a-GCST90001994	ebi-a-GCST90018897	Periodontal disease || id:ebi-a-GCST90018897	CX3CR1 on CD14- CD16- || id:ebi-a-GCST90001994	Inverse variance weighted	7.46377	2	0.0239476
ebi-a-GCST90001995	ebi-a-GCST90018897	Periodontal disease || id:ebi-a-GCST90018897	CX3CR1 on monocyte || id:ebi-a-GCST90001995	MR Egger	0.119002	1	0.730119
ebi-a-GCST90001995	ebi-a-GCST90018897	Periodontal disease || id:ebi-a-GCST90018897	CX3CR1 on monocyte || id:ebi-a-GCST90001995	Inverse variance weighted	0.463194	2	0.793266
ebi-a-GCST90001999	ebi-a-GCST90018897	Periodontal disease || id:ebi-a-GCST90018897	PDL-1 on CD14- CD16+ monocyte || id:ebi-a-GCST90001999	Inverse variance weighted	3.65256	1	0.0559832
ebi-a-GCST90002011	ebi-a-GCST90018897	Periodontal disease || id:ebi-a-GCST90018897	CD64 on CD14+ CD16+ monocyte || id:ebi-a-GCST90002011	Inverse variance weighted	1.83055	1	0.176063
ebi-a-GCST90002018	ebi-a-GCST90018897	Periodontal disease || id:ebi-a-GCST90018897	CCR2 on granulocyte || id:ebi-a-GCST90002018	Inverse variance weighted	1.69879	1	0.192447
ebi-a-GCST90002045	ebi-a-GCST90018897	Periodontal disease || id:ebi-a-GCST90018897	CD45 on CD33- HLA DR- || id:ebi-a-GCST90002045	Inverse variance weighted	0.008399	1	0.926979
ebi-a-GCST90002046	ebi-a-GCST90018897	Periodontal disease || id:ebi-a-GCST90018897	CD45 on CD33- HLA DR+ || id:ebi-a-GCST90002046	Inverse variance weighted	5.38843	1	0.0202707
ebi-a-GCST90002072	ebi-a-GCST90018897	Periodontal disease || id:ebi-a-GCST90018897	SSC-A on plasmacytoid Dendritic Cell || id:ebi-a-GCST90002072	MR Egger	0.571455	3	0.902935
ebi-a-GCST90002072	ebi-a-GCST90018897	Periodontal disease || id:ebi-a-GCST90018897	SSC-A on plasmacytoid Dendritic Cell || id:ebi-a-GCST90002072	Inverse variance weighted	1.16239	4	0.884252
ebi-a-GCST90002077	ebi-a-GCST90018897	Periodontal disease || id:ebi-a-GCST90018897	SSC-A on HLA DR+ Natural Killer || id:ebi-a-GCST90002077	MR Egger	0.20985	1	0.646885
ebi-a-GCST90002077	ebi-a-GCST90018897	Periodontal disease || id:ebi-a-GCST90018897	SSC-A on HLA DR+ Natural Killer || id:ebi-a-GCST90002077	Inverse variance weighted	1.36115	2	0.506326
ebi-a-GCST90001486	ebi-a-GCST90018897	Periodontal disease || id:ebi-a-GCST90018897	Activated CD4 regulatory T cell Absolute Count || id:ebi-a-GCST90001486	Inverse variance weighted	1.97129	1	0.160311
ebi-a-GCST90001493	ebi-a-GCST90018897	Periodontal disease || id:ebi-a-GCST90018897	Secreting CD4 regulatory T cell %CD4 regulatory T cell || id:ebi-a-GCST90001493	MR Egger	17.3429	4	0.00165782
ebi-a-GCST90001493	ebi-a-GCST90018897	Periodontal disease || id:ebi-a-GCST90018897	Secreting CD4 regulatory T cell %CD4 regulatory T cell || id:ebi-a-GCST90001493	Inverse variance weighted	17.6435	5	0.00342809
ebi-a-GCST90001499	ebi-a-GCST90018897	Periodontal disease || id:ebi-a-GCST90018897	Activated & resting CD4 regulatory T cell %CD4 regulatory T cell || id:ebi-a-GCST90001499	MR Egger	17.342	4	0.00165846
ebi-a-GCST90001499	ebi-a-GCST90018897	Periodontal disease || id:ebi-a-GCST90018897	Activated & resting CD4 regulatory T cell %CD4 regulatory T cell || id:ebi-a-GCST90001499	Inverse variance weighted	17.6417	5	0.00343061
ebi-a-GCST90001502	ebi-a-GCST90018897	Periodontal disease || id:ebi-a-GCST90018897	Activated & secreting CD4 regulatory T cell %CD4 regulatory T cell || id:ebi-a-GCST90001502	MR Egger	13.9639	7	0.0518273
ebi-a-GCST90001502	ebi-a-GCST90018897	Periodontal disease || id:ebi-a-GCST90018897	Activated & secreting CD4 regulatory T cell %CD4 regulatory T cell || id:ebi-a-GCST90001502	Inverse variance weighted	14.0695	8	0.0799716
ebi-a-GCST90001562	ebi-a-GCST90018897	Periodontal disease || id:ebi-a-GCST90018897	CD45RA+ CD8+ T cell %T cell || id:ebi-a-GCST90001562	MR Egger	0.0593656	1	0.807501
ebi-a-GCST90001562	ebi-a-GCST90018897	Periodontal disease || id:ebi-a-GCST90018897	CD45RA+ CD8+ T cell %T cell || id:ebi-a-GCST90001562	Inverse variance weighted	5.09066	2	0.0784474
ebi-a-GCST90001620	ebi-a-GCST90018897	Periodontal disease || id:ebi-a-GCST90018897	HLA DR+ T cell%lymphocyte || id:ebi-a-GCST90001620	MR Egger	0.0600478	1	0.80642
ebi-a-GCST90001620	ebi-a-GCST90018897	Periodontal disease || id:ebi-a-GCST90018897	HLA DR+ T cell%lymphocyte || id:ebi-a-GCST90001620	Inverse variance weighted	0.423891	2	0.809009
ebi-a-GCST90001629	ebi-a-GCST90018897	Periodontal disease || id:ebi-a-GCST90018897	HLA DR+ CD8+ T cell %lymphocyte || id:ebi-a-GCST90001629	MR Egger	0.395111	1	0.529625
ebi-a-GCST90001629	ebi-a-GCST90018897	Periodontal disease || id:ebi-a-GCST90018897	HLA DR+ CD8+ T cell %lymphocyte || id:ebi-a-GCST90001629	Inverse variance weighted	0.864445	2	0.649065
ebi-a-GCST90001638	ebi-a-GCST90018897	Periodontal disease || id:ebi-a-GCST90018897	CD4-CD8- Natural Killer T %lymphocyte || id:ebi-a-GCST90001638	MR Egger	5.69325	4	0.223258
ebi-a-GCST90001638	ebi-a-GCST90018897	Periodontal disease || id:ebi-a-GCST90018897	CD4-CD8- Natural Killer T %lymphocyte || id:ebi-a-GCST90001638	Inverse variance weighted	6.3459	5	0.274001
ebi-a-GCST90001654	ebi-a-GCST90018897	Periodontal disease || id:ebi-a-GCST90018897	CD28- CD4-CD8- T cell Absolute Count || id:ebi-a-GCST90001654	Inverse variance weighted	0.684813	1	0.407934
ebi-a-GCST90001760	ebi-a-GCST90018897	Periodontal disease || id:ebi-a-GCST90018897	CD20 on unswitched memory B cell || id:ebi-a-GCST90001760	MR Egger	2.50955	2	0.28514
ebi-a-GCST90001760	ebi-a-GCST90018897	Periodontal disease || id:ebi-a-GCST90018897	CD20 on unswitched memory B cell || id:ebi-a-GCST90001760	Inverse variance weighted	11.1093	3	0.0111493
ebi-a-GCST90001786	ebi-a-GCST90018897	Periodontal disease || id:ebi-a-GCST90018897	CD25 on IgD- CD27- B cell || id:ebi-a-GCST90001786	Inverse variance weighted	1.41619	1	0.234032
ebi-a-GCST90001790	ebi-a-GCST90018897	Periodontal disease || id:ebi-a-GCST90018897	CD25 on memory B cell || id:ebi-a-GCST90001790	MR Egger	4.631	2	0.098717
ebi-a-GCST90001790	ebi-a-GCST90018897	Periodontal disease || id:ebi-a-GCST90018897	CD25 on memory B cell || id:ebi-a-GCST90001790	Inverse variance weighted	4.96904	3	0.174078
ebi-a-GCST90001808	ebi-a-GCST90018897	Periodontal disease || id:ebi-a-GCST90018897	CD27 on switched memory B cell || id:ebi-a-GCST90001808	MR Egger	5.5642	8	0.695917
ebi-a-GCST90001808	ebi-a-GCST90018897	Periodontal disease || id:ebi-a-GCST90018897	CD27 on switched memory B cell || id:ebi-a-GCST90001808	Inverse variance weighted	6.98218	9	0.638975
ebi-a-GCST90001811	ebi-a-GCST90018897	Periodontal disease || id:ebi-a-GCST90018897	CD38 on IgD+ CD24- B cell || id:ebi-a-GCST90001811	Inverse variance weighted	0.000115807	1	0.991414
ebi-a-GCST90001812	ebi-a-GCST90018897	Periodontal disease || id:ebi-a-GCST90018897	CD38 on IgD+ CD38+ B cell || id:ebi-a-GCST90001812	Inverse variance weighted	0.272467	1	0.601682
ebi-a-GCST90001815	ebi-a-GCST90018897	Periodontal disease || id:ebi-a-GCST90018897	CD38 on IgD- CD38dim B cell || id:ebi-a-GCST90001815	MR Egger	0.00074091	1	0.978285
ebi-a-GCST90001815	ebi-a-GCST90018897	Periodontal disease || id:ebi-a-GCST90018897	CD38 on IgD- CD38dim B cell || id:ebi-a-GCST90001815	Inverse variance weighted	0.0125374	2	0.993751
ebi-a-GCST90001819	ebi-a-GCST90018897	Periodontal disease || id:ebi-a-GCST90018897	CD38 on transitional B cell || id:ebi-a-GCST90001819	MR Egger	0.0366253	3	0.998156
ebi-a-GCST90001819	ebi-a-GCST90018897	Periodontal disease || id:ebi-a-GCST90018897	CD38 on transitional B cell || id:ebi-a-GCST90001819	Inverse variance weighted	0.578432	4	0.96543
ebi-a-GCST90001820	ebi-a-GCST90018897	Periodontal disease || id:ebi-a-GCST90018897	IgD on IgD+ CD24+ B cell || id:ebi-a-GCST90001820	MR Egger	4.83625	3	0.184188
ebi-a-GCST90001820	ebi-a-GCST90018897	Periodontal disease || id:ebi-a-GCST90018897	IgD on IgD+ CD24+ B cell || id:ebi-a-GCST90001820	Inverse variance weighted	5.01624	4	0.285635
ebi-a-GCST90001838	ebi-a-GCST90018897	Periodontal disease || id:ebi-a-GCST90018897	CD3 on naive CD8+ T cell || id:ebi-a-GCST90001838	MR Egger	2.12234	4	0.713269
ebi-a-GCST90001838	ebi-a-GCST90018897	Periodontal disease || id:ebi-a-GCST90018897	CD3 on naive CD8+ T cell || id:ebi-a-GCST90001838	Inverse variance weighted	2.46416	5	0.781882
ebi-a-GCST90001845	ebi-a-GCST90018897	Periodontal disease || id:ebi-a-GCST90018897	CD3 on CD45RA- CD4+ T cell || id:ebi-a-GCST90001845	MR Egger	0.11349	1	0.736205
ebi-a-GCST90001845	ebi-a-GCST90018897	Periodontal disease || id:ebi-a-GCST90018897	CD3 on CD45RA- CD4+ T cell || id:ebi-a-GCST90001845	Inverse variance weighted	0.396837	2	0.820026
ebi-a-GCST90001886	ebi-a-GCST90018897	Periodontal disease || id:ebi-a-GCST90018897	CD28 on CD39+ activated CD4 regulatory T cell || id:ebi-a-GCST90001886	MR Egger	0.340555	1	0.559509
ebi-a-GCST90001886	ebi-a-GCST90018897	Periodontal disease || id:ebi-a-GCST90018897	CD28 on CD39+ activated CD4 regulatory T cell || id:ebi-a-GCST90001886	Inverse variance weighted	0.407252	2	0.815768
ebi-a-GCST90001910	ebi-a-GCST90018897	Periodontal disease || id:ebi-a-GCST90018897	CD45 on B cell || id:ebi-a-GCST90001910	Inverse variance weighted	0.450498	1	0.502098
ebi-a-GCST90001948	ebi-a-GCST90018897	Periodontal disease || id:ebi-a-GCST90018897	CD33 on CD33dim HLA DR+ CD11b+ || id:ebi-a-GCST90001948	MR Egger	7.13632	4	0.128857
ebi-a-GCST90001948	ebi-a-GCST90018897	Periodontal disease || id:ebi-a-GCST90018897	CD33 on CD33dim HLA DR+ CD11b+ || id:ebi-a-GCST90001948	Inverse variance weighted	8.22553	5	0.144237
ebi-a-GCST90001951	ebi-a-GCST90018897	Periodontal disease || id:ebi-a-GCST90018897	CD33 on CD66b++ myeloid cell || id:ebi-a-GCST90001951	MR Egger	3.76622	2	0.152117
ebi-a-GCST90001951	ebi-a-GCST90018897	Periodontal disease || id:ebi-a-GCST90018897	CD33 on CD66b++ myeloid cell || id:ebi-a-GCST90001951	Inverse variance weighted	4.0235	3	0.258938
ebi-a-GCST90002014	ebi-a-GCST90018897	Periodontal disease || id:ebi-a-GCST90018897	CCR2 on CD62L+ myeloid Dendritic Cell || id:ebi-a-GCST90002014	MR Egger	1.34546	1	0.246074
ebi-a-GCST90002014	ebi-a-GCST90018897	Periodontal disease || id:ebi-a-GCST90018897	CCR2 on CD62L+ myeloid Dendritic Cell || id:ebi-a-GCST90002014	Inverse variance weighted	1.37278	2	0.503391
ebi-a-GCST90002032	ebi-a-GCST90018897	Periodontal disease || id:ebi-a-GCST90018897	CD39 on CD39+ CD4+ T cell || id:ebi-a-GCST90002032	MR Egger	0.78066	3	0.854087
ebi-a-GCST90002032	ebi-a-GCST90018897	Periodontal disease || id:ebi-a-GCST90018897	CD39 on CD39+ CD4+ T cell || id:ebi-a-GCST90002032	Inverse variance weighted	3.39568	4	0.493917
ebi-a-GCST90002034	ebi-a-GCST90018897	Periodontal disease || id:ebi-a-GCST90018897	CD39 on monocyte || id:ebi-a-GCST90002034	Inverse variance weighted	0.63612	1	0.425119
ebi-a-GCST90002039	ebi-a-GCST90018897	Periodontal disease || id:ebi-a-GCST90018897	CD80 on monocyte || id:ebi-a-GCST90002039	MR Egger	3.5351	4	0.472561
ebi-a-GCST90002039	ebi-a-GCST90018897	Periodontal disease || id:ebi-a-GCST90018897	CD80 on monocyte || id:ebi-a-GCST90002039	Inverse variance weighted	3.63352	5	0.603288
ebi-a-GCST90002066	ebi-a-GCST90018897	Periodontal disease || id:ebi-a-GCST90018897	CD4 on activated CD4 regulatory T cell || id:ebi-a-GCST90002066	MR Egger	1.85328	2	0.395881
ebi-a-GCST90002066	ebi-a-GCST90018897	Periodontal disease || id:ebi-a-GCST90018897	CD4 on activated CD4 regulatory T cell || id:ebi-a-GCST90002066	Inverse variance weighted	3.41004	3	0.332618
ebi-a-GCST90002074	ebi-a-GCST90018897	Periodontal disease || id:ebi-a-GCST90018897	SSC-A on CD14+ monocyte || id:ebi-a-GCST90002074	MR Egger	9.80329	4	0.0438749
ebi-a-GCST90002074	ebi-a-GCST90018897	Periodontal disease || id:ebi-a-GCST90018897	SSC-A on CD14+ monocyte || id:ebi-a-GCST90002074	Inverse variance weighted	10.8521	5	0.0543932
ebi-a-GCST90002111	ebi-a-GCST90018897	Periodontal disease || id:ebi-a-GCST90018897	HLA DR on CD33dim HLA DR+ CD11b- || id:ebi-a-GCST90002111	MR Egger	1.75073	3	0.625715
ebi-a-GCST90002111	ebi-a-GCST90018897	Periodontal disease || id:ebi-a-GCST90018897	HLA DR on CD33dim HLA DR+ CD11b- || id:ebi-a-GCST90002111	Inverse variance weighted	1.8087	4	0.77089
ebi-a-GCST90001432	ebi-a-GCST90018897	Periodontal disease || id:ebi-a-GCST90018897	Unswitched memory B cell %lymphocyte || id:ebi-a-GCST90001432	MR Egger	1.96315	2	0.37472
ebi-a-GCST90001432	ebi-a-GCST90018897	Periodontal disease || id:ebi-a-GCST90018897	Unswitched memory B cell %lymphocyte || id:ebi-a-GCST90001432	Inverse variance weighted	2.15942	3	0.539986
ebi-a-GCST90001459	ebi-a-GCST90018897	Periodontal disease || id:ebi-a-GCST90018897	Myeloid Dendritic Cell %Dendritic Cell || id:ebi-a-GCST90001459	Inverse variance weighted	0.133159	1	0.715179
ebi-a-GCST90001460	ebi-a-GCST90018897	Periodontal disease || id:ebi-a-GCST90018897	Plasmacytoid Dendritic Cell Absolute Count || id:ebi-a-GCST90001460	Inverse variance weighted	0.224301	1	0.635782
ebi-a-GCST90001494	ebi-a-GCST90018897	Periodontal disease || id:ebi-a-GCST90018897	Secreting CD4 regulatory T cell %CD4+ T cell || id:ebi-a-GCST90001494	MR Egger	10.8875	5	0.0536569
ebi-a-GCST90001494	ebi-a-GCST90018897	Periodontal disease || id:ebi-a-GCST90018897	Secreting CD4 regulatory T cell %CD4+ T cell || id:ebi-a-GCST90001494	Inverse variance weighted	10.9343	6	0.0904281
ebi-a-GCST90001509	ebi-a-GCST90018897	Periodontal disease || id:ebi-a-GCST90018897	CD25++ CD45RA+ CD4 not regulatory T cell %T cell || id:ebi-a-GCST90001509	MR Egger	3.21642	3	0.359446
ebi-a-GCST90001509	ebi-a-GCST90018897	Periodontal disease || id:ebi-a-GCST90018897	CD25++ CD45RA+ CD4 not regulatory T cell %T cell || id:ebi-a-GCST90001509	Inverse variance weighted	7.09438	4	0.130984
[truncated: 339 more rows]

## Sheet: S3
id.exposure	id.outcome	outcome	exposure	egger_intercept	se	pval
[truncated: 449 more rows]
